# Supplementary material for: Modeling the vacuolar storage of malate shed lights on pre- and post-harvest fruit acidity
Source: BMC Plant Biol. 2014 Nov 18;14:310. doi: 10.1186/s12870-014-0310-7 (PMC4239383; doi:10.1186/s12870-014-0310-7)
Supplement: Additional file 1: — A text file of the pre-harvest data of the 2011 experiment used to run the malate model. [file 12870_2014_310_MOESM1_ESM.txt]

ID	genotype	treatment	sample	TC	TK	DF	DP	IFCDAB	FWpulp	DWpulp	citrateMF	malateMF	PhosphoreMF	CaMF	MgMF	KMF	chloreMF	oxalateMF
IDN1.19	IDN	A	1	24.9	298.1	2011-03-03	2011-03-17	14	3	0.3	0.034	0.038	11.424	1.61	13.05	168.90	NA	NA
IDN1.19	IDN	A	2	26.2	299.4	2011-03-03	2011-03-31	28	9.8	1.3	0.074	0.056	24.774	7.93	29.20	237.83	NA	NA
IDN1.19	IDN	A	3	26.2	299.4	2011-03-03	2011-04-14	42	15.4	3.4	0.050	0.042	31.636	10.49	34.08	233.99	46.75	0.29
IDN1.19	IDN	A	4	24.0	297.2	2011-03-03	2011-04-28	56	24.5	6.5	0.065	0.051	30.815	15.96	31.91	223.13	52.60	0.24
IDN1.19	IDN	A	5	28.1	301.3	2011-03-03	2011-05-12	70	31.2	9.4	0.135	0.096	34.922	29.33	35.01	267.23	58.45	0.19
IDN1.19	IDN	A	6	27.6	300.8	2011-03-03	2011-05-26	84	46.8	14.4	0.216	0.094	34.568	5.86	32.38	291.72	64.29	0.14
IDN1.19	IDN	A	7	28.8	302.0	2011-03-03	2011-06-10	99	59.8	18.1	0.281	0.107	36.933	31.18	29.67	292.13	70.56	0.09
IDN1.19	IDN	A	8	28.7	301.9	2011-03-03	2011-06-23	112	79	23.1	0.358	0.160	18.412	18.24	27.79	305.42	75.99	0.05
IDN1.40	IDN	A	1	24.9	298.1	2011-03-03	2011-03-17	14	2.9	0.2	0.032	0.068	17.220	4.20	5.88	117.18	NA	NA
IDN1.40	IDN	A	2	26.2	299.4	2011-03-03	2011-03-31	28	9.4	1.3	0.047	0.068	24.537	31.35	27.26	260.71	NA	NA
IDN1.40	IDN	A	3	26.2	299.4	2011-03-03	2011-04-14	42	14.9	3.1	0.053	0.055	20.764	17.48	25.29	156.25	46.75	0.32
IDN1.40	IDN	A	4	24.0	297.2	2011-03-03	2011-04-28	56	26.6	7	0.082	0.064	NA	NA	NA	NA	52.60	0.26
IDN1.40	IDN	A	5	28.1	301.3	2011-03-03	2011-05-12	70	39.9	11.6	0.142	0.070	16.231	10.43	29.85	225.50	48.50	0.21
IDN1.40	IDN	A	6	27.6	300.8	2011-03-03	2011-05-26	84	52.2	16.1	0.170	0.081	13.905	12.05	28.74	235.77	51.95	0.15
IDN1.40	IDN	A	7	28.8	302.0	2011-03-03	2011-06-10	99	74.2	22.1	0.307	0.114	14.573	10.41	30.34	276.59	59.50	0.09
IDN1.40	IDN	A	8	28.7	301.9	2011-03-03	2011-06-23	112	73.2	21.4	0.332	0.143	13.185	4.98	26.66	247.29	55.09	0.04
IDN1.45	IDN	T	1	24.4	297.6	2011-03-07	2011-03-21	14	4	0.4	0.036	0.061	22.062	6.22	14.42	193.01	NA	NA
IDN1.45	IDN	T	2	26.7	299.9	2011-03-07	2011-04-05	29	9	1.3	0.048	0.054	24.878	8.44	28.71	232.79	NA	NA
IDN1.45	IDN	T	3	24.1	297.3	2011-03-07	2011-04-19	43	15.1	3.6	0.069	0.062	33.640	13.10	35.74	250.15	47.17	0.30
IDN1.45	IDN	T	4	26.8	300.0	2011-03-07	2011-05-03	57	21	6	0.092	0.050	38.740	15.71	33.66	264.25	53.02	0.24
IDN1.45	IDN	T	5	27.1	300.3	2011-03-07	2011-05-17	71	31.9	9.7	0.172	0.109	31.263	8.16	32.62	273.37	58.86	0.19
IDN1.45	IDN	T	6	28.9	302.1	2011-03-07	2011-05-31	85	44.1	13.2	0.248	0.087	31.087	27.91	31.21	304.56	64.71	0.13
IDN1.45	IDN	T	7	27.4	300.6	2011-03-07	2011-06-14	99	66.4	18.6	0.311	0.122	34.181	30.46	28.79	318.05	70.56	0.08
IDN1.45	IDN	T	8	29.1	302.3	2011-03-07	2011-06-21	106	61.4	17.4	0.327	0.139	32.586	8.49	28.57	318.22	73.48	0.05
IDN1.50	IDN	A	1	24.5	297.7	2011-02-24	2011-03-14	18	4.3	0.5	0.048	0.057	NA	NA	NA	NA	NA	NA
IDN1.50	IDN	A	2	26.9	300.1	2011-02-24	2011-03-25	29	10.4	1.6	0.051	0.061	18.683	3.45	24.81	266.43	NA	NA
IDN1.50	IDN	A	3	23.9	297.1	2011-02-24	2011-04-12	47	20.5	5.6	0.067	0.042	15.989	29.00	31.71	233.60	51.54	0.27
IDN1.50	IDN	A	4	26.1	299.3	2011-02-24	2011-04-26	61	30.4	9	0.172	0.079	15.635	33.34	30.09	217.42	49.80	0.22
IDN1.50	IDN	A	5	26.7	299.9	2011-02-24	2011-05-10	75	44.1	13.5	0.130	0.069	18.041	36.69	32.72	290.18	62.97	0.14
IDN1.50	IDN	A	6	26.5	299.7	2011-02-24	2011-05-24	89	61.4	19	0.208	0.103	13.922	35.89	25.99	264.21	70.75	0.10
IDN1.50	IDN	A	7	28.4	301.6	2011-02-24	2011-06-08	104	84.7	24	0.290	0.144	14.455	17.86	22.39	297.61	75.11	0.05
IDN1.8	IDN	A	1	24.9	298.1	2011-03-03	2011-03-17	14	3.7	0.4	0.026	0.057	13.521	0.59	15.18	223.03	NA	NA
IDN1.8	IDN	A	2	26.2	299.4	2011-03-03	2011-03-31	28	9.4	1.3	0.066	0.039	24.966	7.52	24.55	243.84	NA	NA
IDN1.8	IDN	A	3	26.2	299.4	2011-03-03	2011-04-14	42	14.3	3.3	0.045	0.034	27.325	10.26	26.00	220.33	46.75	0.28
IDN1.8	IDN	A	4	24.0	297.2	2011-03-03	2011-04-28	56	24.6	6.6	0.080	0.075	32.674	14.12	27.45	121.00	52.60	0.24
IDN1.8	IDN	A	5	28.1	301.3	2011-03-03	2011-05-12	70	31.3	9.6	0.142	0.097	34.633	29.55	30.76	273.53	58.45	0.19
IDN1.8	IDN	A	6	27.6	300.8	2011-03-03	2011-05-26	84	53.7	16.7	0.222	0.091	36.509	32.26	28.54	307.71	64.29	0.14
IDN1.8	IDN	A	7	28.8	302.0	2011-03-03	2011-06-10	99	54.9	16.5	0.279	0.090	24.616	14.55	24.35	310.30	70.56	0.09
IDN1.8	IDN	A	8	28.7	301.9	2011-03-03	2011-06-23	112	75.8	21.9	0.342	0.113	22.110	15.45	25.46	319.21	75.99	0.04
IDN2.15	IDN	A	1	24.5	297.7	2011-02-24	2011-03-14	18	4	0.5	0.048	0.057	11.912	6.74	20.67	259.26	NA	NA
IDN2.15	IDN	A	2	26.9	300.1	2011-02-24	2011-03-25	29	10	1.6	0.052	0.041	25.297	9.34	28.33	245.34	NA	NA
IDN2.15	IDN	A	3	23.9	297.1	2011-02-24	2011-04-12	47	13.6	NA	NA	NA	NA	NA	NA	NA	48.84	0.22
IDN2.15	IDN	A	4	26.1	299.3	2011-02-24	2011-04-26	61	26.5	7.8	0.097	0.044	36.867	14.93	33.68	239.83	54.69	0.17
IDN2.15	IDN	A	5	26.7	299.9	2011-02-24	2011-05-10	75	32.9	10.4	0.192	0.120	35.990	10.58	29.01	248.09	60.54	0.16
IDN2.15	IDN	A	6	26.5	299.7	2011-02-24	2011-05-24	89	50.8	16	0.261	0.140	NA	4.06	23.11	228.24	66.38	0.08
IDN2.15	IDN	A	7	28.4	301.6	2011-02-24	2011-06-08	104	64.9	19	0.343	0.154	31.999	5.83	29.17	304.83	72.65	0.06
IDN2.16	IDN	T	1	24.4	297.6	2011-03-07	2011-03-21	14	3.5	0.4	0.035	0.078	NA	NA	NA	NA	NA	NA
IDN2.16	IDN	T	2	26.7	299.9	2011-03-07	2011-04-05	29	7.5	1.2	0.034	0.044	17.731	38.28	28.21	238.57	NA	NA
IDN2.16	IDN	T	3	24.1	297.3	2011-03-07	2011-04-19	43	10.7	2.5	0.041	0.040	23.400	59.67	30.42	229.91	47.17	0.32
IDN2.16	IDN	T	4	26.8	300.0	2011-03-07	2011-05-03	57	17.6	5	0.081	0.053	17.324	31.24	29.82	201.64	53.02	0.26
IDN2.16	IDN	T	5	27.1	300.3	2011-03-07	2011-05-17	71	23.7	7.2	0.123	0.074	17.632	32.53	29.79	241.38	61.80	0.20
IDN2.16	IDN	T	6	28.9	302.1	2011-03-07	2011-05-31	85	40.5	12.1	0.280	0.090	16.390	32.78	28.01	280.12	62.62	0.14
IDN2.16	IDN	T	7	27.4	300.6	2011-03-07	2011-06-14	99	46.9	13.7	0.313	0.107	14.016	32.41	24.24	255.21	78.97	0.08
IDN2.16	IDN	T	8	29.1	302.3	2011-03-07	2011-06-21	106	57.4	16.2	0.341	0.130	14.635	30.68	22.80	252.73	72.68	0.06
IDN2.39	IDN	T	1	24.4	297.6	2011-03-07	2011-03-21	14	4.4	0.4	0.033	0.050	NA	NA	NA	NA	NA	NA
IDN2.39	IDN	T	2	26.7	299.9	2011-03-07	2011-04-05	29	10.2	1.8	0.031	0.043	15.544	3.32	25.67	240.15	NA	NA
IDN2.39	IDN	T	3	24.1	297.3	2011-03-07	2011-04-19	43	14.1	3.6	0.038	0.037	19.442	4.55	28.53	239.37	42.27	0.25
IDN2.39	IDN	T	4	26.8	300.0	2011-03-07	2011-05-03	57	23.7	6.9	0.089	0.061	23.055	6.71	30.35	263.82	64.88	0.16
IDN2.39	IDN	T	5	27.1	300.3	2011-03-07	2011-05-17	71	34.3	10.5	0.156	0.079	17.973	21.61	29.22	249.30	70.36	0.14
IDN2.39	IDN	T	6	28.9	302.1	2011-03-07	2011-05-31	85	51.7	14.8	0.200	0.076	16.003	18.30	25.17	252.89	75.55	0.10
IDN2.39	IDN	T	7	27.4	300.6	2011-03-07	2011-06-14	99	59.3	16.8	0.394	0.158	13.290	10.75	22.36	269.16	75.73	0.06
IDN2.39	IDN	T	8	29.1	302.3	2011-03-07	2011-06-21	106	74.7	19.3	0.340	0.146	13.702	16.03	16.54	258.48	75.60	0.05
IDN2.8	IDN	A	1	25.5	298.7	2011-02-28	2011-03-15	15	3.1	0.3	0.048	0.057	NA	NA	NA	NA	NA	NA
IDN2.8	IDN	A	2	25.2	298.4	2011-02-28	2011-03-29	29	9.3	1.7	0.083	0.094	29.608	4.68	36.47	393.95	NA	NA
IDN2.8	IDN	A	3	26.2	299.4	2011-02-28	2011-04-14	45	18	4.4	0.065	0.054	19.238	4.63	31.66	247.41	34.22	0.32
IDN2.8	IDN	A	4	26.1	299.3	2011-02-28	2011-04-26	57	28.1	8.1	0.104	0.056	18.618	5.16	31.51	230.57	49.33	0.14
IDN2.8	IDN	A	5	26.7	299.9	2011-02-28	2011-05-10	71	40.8	12.5	0.158	0.077	16.512	18.96	28.44	253.18	62.65	0.14
IDN2.8	IDN	A	6	26.5	299.7	2011-02-28	2011-05-24	85	54.4	17.1	0.231	0.104	13.448	11.26	26.95	254.27	64.45	0.11
IDN2.8	IDN	A	7	28.4	301.6	2011-02-28	2011-06-08	100	82	24.4	0.287	0.129	12.788	12.19	25.88	277.48	74.40	0.08
IDN3.28	IDN	T	1	24.9	298.1	2011-03-03	2011-03-17	14	3.6	0.4	0.040	0.058	NA	NA	NA	NA	NA	NA
IDN3.28	IDN	T	2	26.2	299.4	2011-03-03	2011-03-31	28	7.3	1.1	0.042	0.057	20.440	10.22	30.30	284.70	NA	NA
IDN3.28	IDN	T	3	26.2	299.4	2011-03-03	2011-04-14	42	10.1	2.2	0.044	0.046	NA	NA	NA	NA	46.75	0.34
IDN3.28	IDN	T	4	24.0	297.2	2011-03-03	2011-04-28	56	17.3	4.8	0.067	0.059	NA	NA	NA	NA	52.60	0.27
IDN3.28	IDN	T	5	28.1	301.3	2011-03-03	2011-05-12	70	22.3	6.6	0.125	0.071	15.141	19.60	19.31	218.59	62.48	0.22
IDN3.28	IDN	T	6	27.6	300.8	2011-03-03	2011-05-26	84	36.8	11.2	0.232	0.088	15.501	20.06	16.42	221.92	70.98	0.18
IDN3.28	IDN	T	7	28.8	302.0	2011-03-03	2011-06-10	99	39.4	11.8	0.312	0.106	13.728	20.30	16.42	260.07	72.51	0.08
IDN3.34	IDN	T	1	25.2	298.4	2011-03-07	2011-03-22	15	4.5	0.4	0.039	0.071	13.642	2.24	18.27	222.62	NA	NA
IDN3.34	IDN	T	2	26.7	299.9	2011-03-07	2011-04-05	29	9.8	1.5	0.067	0.053	23.871	9.15	24.35	198.07	NA	NA
IDN3.34	IDN	T	3	24.1	297.3	2011-03-07	2011-04-19	43	13.8	3.2	0.064	0.067	36.141	12.43	34.01	238.28	47.17	0.20
IDN3.34	IDN	T	4	26.8	300.0	2011-03-07	2011-05-03	57	22.8	6.5	0.125	0.068	38.745	14.44	33.14	258.59	53.02	0.16
IDN3.34	IDN	T	5	27.1	300.3	2011-03-07	2011-05-17	71	34.7	10.6	0.156	0.108	37.424	12.98	28.37	288.53	58.86	0.13
IDN3.34	IDN	T	6	28.9	302.1	2011-03-07	2011-05-31	85	50.2	14.6	0.276	0.123	25.350	11.93	25.90	313.16	64.71	0.09
IDN3.34	IDN	T	7	27.4	300.6	2011-03-07	2011-06-14	99	69.9	18.4	0.334	0.153	23.427	13.33	21.18	287.87	70.56	0.05
IDN3.34	IDN	T	8	29.1	302.3	2011-03-07	2011-06-21	106	66.5	17.5	0.352	0.169	22.813	22.40	23.44	314.32	73.48	0.04
IDN3.43	IDN	T	1	25.2	298.4	2011-03-07	2011-03-22	15	4.5	0.5	0.049	0.082	19.562	7.80	16.30	230.94	NA	NA
IDN3.43	IDN	T	2	26.7	299.9	2011-03-07	2011-04-05	29	9.3	1.8	0.061	0.065	29.523	11.31	31.82	302.13	NA	NA
IDN3.43	IDN	T	3	24.1	297.3	2011-03-07	2011-04-19	43	15.4	3.9	0.052	0.065	35.930	12.18	30.81	252.45	47.17	0.28
IDN3.43	IDN	T	4	26.8	300.0	2011-03-07	2011-05-03	57	21	6.2	0.094	0.063	36.358	13.33	30.52	264.91	53.02	0.22
IDN3.43	IDN	T	5	27.1	300.3	2011-03-07	2011-05-17	71	36.3	10.4	0.168	0.082	31.488	11.43	29.43	299.17	58.86	0.17
IDN3.43	IDN	T	6	28.9	302.1	2011-03-07	2011-05-31	85	46.3	14.4	0.198	0.108	23.625	15.69	27.69	327.31	64.71	0.12
IDN3.43	IDN	T	7	27.4	300.6	2011-03-07	2011-06-14	99	65.2	18.8	0.275	0.151	32.763	28.02	27.45	321.63	70.56	0.07
IDN3.43	IDN	T	8	29.1	302.3	2011-03-07	2011-06-21	106	64.2	18.5	0.336	0.187	21.651	23.51	26.38	347.56	73.48	0.05
JB1.2	JB	T	1	27.7	300.9	2011-05-05	2011-05-19	14	3.9	0.4	0.030	0.036	NA	NA	NA	NA	NA	0.11
JB1.2	JB	T	2	28.5	301.7	2011-05-05	2011-06-01	27	10.7	1.6	0.040	0.052	NA	NA	NA	NA	NA	0.21
JB1.2	JB	T	3	28.5	301.7	2011-05-05	2011-06-16	42	24.2	5.9	0.070	0.075	NA	NA	NA	NA	55.84	0.32
JB1.2	JB	T	4	27.1	300.3	2011-05-05	2011-06-30	56	40.1	11.1	0.123	0.098	NA	NA	NA	NA	59.88	0.25
JB1.2	JB	T	5	27.4	300.6	2011-05-05	2011-07-13	69	63.2	19.1	0.244	0.134	18.436	10.21	28.53	340.20	63.63	0.17
JB1.2	JB	T	6	25.3	298.5	2011-05-05	2011-08-02	89	92.1	31	0.390	0.195	16.981	21.05	28.44	359.52	69.39	0.08
JB1.26	JB	A	1	28.4	301.6	2011-05-23	2011-06-08	16	4.9	0.5	0.022	0.048	NA	NA	NA	NA	48.34	NA
JB1.26	JB	A	2	29.1	302.3	2011-05-23	2011-06-21	29	9.8	1.6	0.041	0.047	17.796	6.91	14.78	114.04	52.09	NA
JB1.26	JB	A	3	28.2	301.4	2011-05-23	2011-07-05	43	29.5	7.4	0.066	0.086	23.702	0.00	14.70	137.33	56.13	0.32
JB1.26	JB	A	4	27.8	301.0	2011-05-23	2011-07-21	59	47.7	14.6	0.135	0.115	31.602	25.67	33.62	308.99	60.74	0.24
JB1.26	JB	A	5	25.3	298.5	2011-05-23	2011-08-02	71	76	23.3	0.234	0.133	19.928	12.74	29.12	330.31	64.20	0.18
JB1.26	JB	A	6	27.8	301.0	2011-05-23	2011-08-16	85	99.9	30.4	0.378	0.193	18.705	21.83	29.10	362.58	68.24	0.12
JB1.27	JB	A	1	27.6	300.8	2011-05-12	2011-05-26	14	4.2	0.5	0.029	0.049	10.970	34.48	19.12	145.43	47.76	NA
JB1.27	JB	A	2	28.8	302.0	2011-05-12	2011-06-10	29	12.6	2.3	0.040	0.042	15.759	45.93	27.02	201.26	52.09	NA
JB1.27	JB	A	3	28.7	301.9	2011-05-12	2011-06-23	42	25.7	6.2	0.058	0.075	NA	NA	NA	NA	55.84	0.32
JB1.27	JB	A	4	26.9	300.1	2011-05-12	2011-07-07	56	46.9	14.1	0.164	0.109	7.525	8.13	34.92	272.10	45.74	0.27
JB1.27	JB	A	5	27.8	301.0	2011-05-12	2011-07-21	70	84.3	25.9	0.302	0.137	6.434	7.97	31.86	305.16	56.78	0.14
JB1.27	JB	A	6	28.7	301.9	2011-05-12	2011-08-04	84	105.6	32.1	0.382	0.151	5.776	13.98	29.18	313.12	56.78	0.12
JB1.29	JB	A	1	26.5	299.7	2011-05-09	2011-05-24	15	4	0.5	0.033	0.062	19.546	2.90	13.45	155.69	NA	NA
JB1.29	JB	A	2	28.4	301.6	2011-05-09	2011-06-08	30	12.5	2.1	0.038	0.056	18.817	8.30	21.74	172.57	NA	NA
JB1.29	JB	A	3	29.1	302.3	2011-05-09	2011-06-21	43	28.6	7.1	0.059	0.072	26.031	11.16	27.77	256.59	56.13	0.29
JB1.29	JB	A	4	26.9	300.1	2011-05-09	2011-07-07	59	33.9	10.2	0.124	0.112	19.194	7.81	27.63	311.48	60.74	0.22
JB1.29	JB	A	5	27.8	301.0	2011-05-09	2011-07-21	73	85.3	25	0.218	0.146	17.183	20.28	22.31	306.56	64.78	0.16
JB1.29	JB	A	6	28.7	301.9	2011-05-09	2011-08-04	87	96.6	29.5	0.365	0.185	17.222	24.91	24.30	342.02	68.82	0.10
JB1.33	JB	T	1	27.6	300.8	2011-05-12	2011-05-26	14	5.1	0.6	0.027	0.051	13.717	7.01	9.91	81.50	47.76	NA
JB1.33	JB	T	2	28.8	302.0	2011-05-12	2011-06-10	29	15.7	2.7	0.032	0.049	22.394	10.10	24.14	209.56	52.09	NA
JB1.33	JB	T	3	28.7	301.9	2011-05-12	2011-06-23	42	25.3	5.8	0.056	0.074	24.932	8.14	27.15	255.88	55.84	0.30
JB1.33	JB	T	4	26.9	300.1	2011-05-12	2011-07-07	56	38.8	11	0.115	0.110	20.655	13.26	26.52	312.37	59.88	0.24
JB1.33	JB	T	5	27.8	301.0	2011-05-12	2011-07-21	70	65.5	19.2	0.203	0.121	18.413	19.37	28.91	321.72	63.91	0.18
JB1.33	JB	T	6	28.7	301.9	2011-05-12	2011-08-04	84	87.6	26.4	0.351	0.157	18.101	10.77	28.12	373.38	67.95	0.12
JB1.34	JB	T	1	28.5	301.7	2011-05-19	2011-06-01	13	4.5	0.5	0.031	0.038	22.020	6.88	11.57	109.84	NA	NA
JB1.34	JB	T	2	28.5	301.7	2011-05-19	2011-06-16	28	11.9	1.9	0.035	0.050	19.584	7.85	12.59	113.61	NA	NA
JB1.34	JB	T	3	28.2	301.4	2011-05-19	2011-07-05	47	35.5	9.6	0.104	0.090	31.140	14.02	30.47	299.53	57.28	0.30
JB1.34	JB	T	4	27.8	301.0	2011-05-19	2011-07-21	63	54.9	16.3	0.212	0.131	20.764	12.48	27.92	347.26	61.90	0.22
JB1.34	JB	T	5	28.7	301.9	2011-05-19	2011-08-04	77	79.9	23.2	0.306	0.135	18.964	23.42	26.89	374.95	65.93	0.15
JB1.34	JB	T	6	27.8	301.0	2011-05-19	2011-08-16	89	100.7	29.8	0.426	0.200	17.521	16.14	26.12	343.37	69.39	0.08
JB1.35	JB	T	1	27.6	300.8	2011-05-12	2011-05-26	14	4	0.5	0.022	0.032	13.550	10.90	18.85	139.62	NA	NA
JB1.35	JB	T	2	28.8	302.0	2011-05-12	2011-06-10	29	14.2	2.5	0.034	0.037	15.834	5.39	24.36	274.92	NA	NA
JB1.35	JB	T	3	28.7	301.9	2011-05-12	2011-06-23	42	27.5	6.3	0.052	0.050	14.553	21.02	26.80	258.95	53.67	0.29
JB1.35	JB	T	4	26.9	300.1	2011-05-12	2011-07-07	56	38.2	11	0.130	0.085	9.248	4.05	30.63	266.46	59.68	0.27
JB1.35	JB	T	5	27.8	301.0	2011-05-12	2011-07-21	70	58.9	17.9	0.295	0.122	7.888	7.59	31.86	309.46	68.97	0.17
JB1.35	JB	T	6	28.7	301.9	2011-05-12	2011-08-04	84	81.8	24.6	0.331	0.122	5.719	13.55	29.80	331.70	64.47	0.13
JB1.37	JB	A	1	26.5	299.7	2011-05-09	2011-05-24	15	5.2	0.7	0.050	0.036	16.557	10.83	28.34	275.74	NA	NA
JB1.37	JB	A	2	28.4	301.6	2011-05-09	2011-06-08	30	17.8	3.2	0.030	0.036	13.691	17.33	27.73	230.85	NA	NA
JB1.37	JB	A	3	29.1	302.3	2011-05-09	2011-06-21	43	29.9	7.3	0.060	0.048	15.893	12.96	29.59	278.25	58.58	0.26
JB1.37	JB	A	4	28.2	301.4	2011-05-09	2011-07-05	57	47.3	14.3	0.138	0.068	11.152	16.88	29.54	277.89	64.13	0.25
JB1.37	JB	A	5	27.8	301.0	2011-05-09	2011-07-21	73	72.9	22.5	0.252	0.103	9.856	21.25	26.18	303.38	73.09	0.14
JB1.37	JB	A	6	28.7	301.9	2011-05-09	2011-08-04	87	110.4	34.5	0.411	0.152	6.539	26.78	23.98	299.86	77.27	0.06
JB1.38	JB	T	1	27.6	300.8	2011-05-12	2011-05-26	14	5	0.6	0.033	0.040	14.823	10.29	19.36	221.73	NA	NA
JB1.38	JB	T	2	28.8	302.0	2011-05-12	2011-06-10	29	17.3	3.1	0.033	0.041	12.780	16.92	23.22	190.98	NA	NA
JB1.38	JB	T	3	28.7	301.9	2011-05-12	2011-06-23	42	25.2	5.8	0.061	0.049	16.936	6.50	27.38	304.15	55.58	0.29
JB1.38	JB	T	4	26.9	300.1	2011-05-12	2011-07-07	56	43	12.6	0.146	0.079	9.357	5.26	35.09	297.97	69.67	0.27
JB1.38	JB	T	5	27.8	301.0	2011-05-12	2011-07-21	70	63.7	19.2	0.251	0.117	7.826	5.72	31.61	317.25	68.16	0.18
JB1.38	JB	T	6	28.7	301.9	2011-05-12	2011-08-04	84	83.6	25.7	0.373	0.132	6.128	6.74	31.86	329.98	75.22	0.12
JB1.5	JB	T	1	28.5	301.7	2011-05-19	2011-06-01	13	3.9	0.5	0.033	0.025	11.488	27.69	19.15	161.42	NA	NA
JB1.5	JB	T	2	28.5	301.7	2011-05-19	2011-06-16	28	13.7	2.2	0.044	0.043	12.908	14.52	25.66	194.76	NA	NA
JB1.5	JB	T	3	28.0	301.2	2011-05-19	2011-06-30	42	26.5	6.6	0.059	0.047	14.193	23.41	26.39	334.66	58.37	0.31
JB1.5	JB	T	4	27.4	300.6	2011-05-19	2011-07-13	55	40	11.7	0.130	0.083	13.185	26.66	29.89	288.90	62.93	0.26
JB1.5	JB	T	5	26.5	299.7	2011-05-19	2011-07-28	70	63.5	19.4	0.283	0.121	12.216	29.01	25.65	314.55	65.00	0.17
JB1.5	JB	T	6	28.8	302.0	2011-05-19	2011-08-12	85	75.2	23.4	0.410	0.135	10.885	33.28	21.77	306.96	66.80	0.10
JB1.7	JB	A	1	28.5	301.7	2011-05-19	2011-06-01	13	3.7	0.4	0.031	0.052	21.459	2.17	13.84	113.47	NA	NA
JB1.7	JB	A	2	28.5	301.7	2011-05-19	2011-06-16	28	12.6	2.1	0.044	0.056	18.344	9.83	16.61	135.97	NA	NA
JB1.7	JB	A	3	27.1	300.3	2011-05-19	2011-06-30	42	26.7	6.8	0.089	0.063	20.519	5.88	31.47	300.88	55.84	0.27
JB1.7	JB	A	4	27.4	300.6	2011-05-19	2011-07-13	55	47.1	14.2	0.141	0.109	19.729	9.59	31.18	309.42	59.59	0.21
JB1.7	JB	A	5	26.5	299.7	2011-05-19	2011-07-28	70	69.8	21.5	0.230	0.164	19.661	25.11	29.40	346.37	63.91	0.14
JB1.7	JB	A	6	28.8	302.0	2011-05-19	2011-08-12	85	93	28.7	0.353	0.192	18.308	24.31	23.08	346.15	68.24	0.08
JB1.9	JB	A	1	28.5	301.7	2011-05-19	2011-06-01	13	4.4	0.6	0.025	0.033	11.610	11.93	14.19	157.38	NA	NA
JB1.9	JB	A	2	28.5	301.7	2011-05-19	2011-06-16	28	14.6	2.5	0.051	0.039	12.768	15.79	28.22	156.58	NA	NA
JB1.9	JB	A	3	28.0	301.2	2011-05-19	2011-06-30	42	29	7.1	0.071	0.043	11.025	18.62	28.91	269.75	52.62	0.19
JB1.9	JB	A	4	27.4	300.6	2011-05-19	2011-07-13	55	47.9	14.2	0.105	0.068	8.875	22.78	28.69	273.63	55.47	0.18
JB1.9	JB	A	5	26.5	299.7	2011-05-19	2011-07-28	70	78.6	24.1	0.197	0.099	6.741	26.66	27.27	296.28	60.65	0.24
JB1.9	JB	A	6	28.8	302.0	2011-05-19	2011-08-12	85	103.3	31.3	0.362	0.130	6.363	33.63	23.94	305.12	62.37	0.14
PL1.1	PL	T	1	26.9	300.1	2011-03-10	2011-03-25	15	5	0.6	0.053	0.065	18.918	7.00	16.67	142.50	NA	NA
PL1.1	PL	T	2	23.9	297.1	2011-03-10	2011-04-12	33	11.1	2.1	0.128	0.114	22.999	11.48	27.17	223.29	NA	NA
PL1.1	PL	T	3	26.1	299.3	2011-03-10	2011-04-26	47	26.1	6.9	0.176	0.143	29.735	13.41	31.02	260.28	45.21	0.21
PL1.1	PL	T	4	26.7	299.9	2011-03-10	2011-05-10	61	32	9.9	0.203	0.172	26.896	10.45	24.90	240.37	51.49	0.17
PL1.1	PL	T	5	26.5	299.7	2011-03-10	2011-05-24	75	57.1	18.2	0.312	0.232	19.651	13.61	27.85	348.39	57.78	0.12
PL1.1	PL	T	6	28.4	301.6	2011-03-10	2011-06-08	90	59.3	18.4	0.331	0.294	28.054	17.59	28.70	344.73	64.51	0.06
PL1.10	PL	T	1	25.5	298.7	2011-02-28	2011-03-15	15	3.9	0.2	0.021	0.023	5.812	0.94	10.43	96.54	NA	NA
PL1.10	PL	T	2	25.2	298.4	2011-02-28	2011-03-29	29	10.1	1.6	0.082	0.067	26.183	2.65	19.04	190.99	NA	NA
PL1.10	PL	T	3	26.2	299.4	2011-02-28	2011-04-14	45	18.3	4.4	0.149	0.111	26.872	13.38	27.71	267.53	44.31	0.20
PL1.10	PL	T	4	24.0	297.2	2011-02-28	2011-04-28	59	31.3	8.5	0.209	0.163	30.827	13.33	26.12	275.34	50.60	0.15
PL1.10	PL	T	5	28.1	301.3	2011-02-28	2011-05-12	73	41.3	12.4	0.271	0.186	20.791	11.55	24.58	316.01	56.88	0.10
PL1.10	PL	T	6	27.6	300.8	2011-02-28	2011-05-26	87	61.6	18.1	0.322	0.298	17.622	17.83	26.01	362.66	63.16	0.05
PL1.11	PL	A	1	25.5	298.7	2011-02-28	2011-03-15	15	4.8	0.5	0.061	0.047	NA	NA	NA	NA	NA	NA
PL1.11	PL	A	2	25.2	298.4	2011-02-28	2011-03-29	29	12.6	2.2	0.115	0.085	11.913	4.14	22.96	209.26	NA	NA
PL1.11	PL	A	3	26.2	299.4	2011-02-28	2011-04-14	45	19	4.9	0.183	0.124	14.135	4.11	24.42	254.94	44.31	0.17
PL1.11	PL	A	4	24.0	297.2	2011-02-28	2011-04-28	59	32.5	9.4	0.226	0.149	15.575	4.90	25.67	264.77	47.12	0.14
PL1.11	PL	A	5	28.1	301.3	2011-02-28	2011-05-12	73	46.1	13.9	0.296	0.196	8.439	4.52	11.75	279.70	50.98	0.12
PL1.11	PL	A	6	27.6	300.8	2011-02-28	2011-05-26	87	63	19.5	0.339	0.261	6.168	6.17	8.94	308.69	67.03	0.07
PL1.26	PL	T	1	25.2	298.4	2011-03-07	2011-03-22	15	5.8	0.6	0.068	0.062	13.122	1.51	18.93	182.50	NA	NA
PL1.26	PL	T	2	26.7	299.9	2011-03-07	2011-04-05	29	13.2	2.3	0.132	0.101	20.389	10.69	22.27	215.47	NA	NA
PL1.26	PL	T	3	24.1	297.3	2011-03-07	2011-04-19	43	18.6	4.6	0.137	0.126	28.311	13.39	26.53	222.26	43.41	0.20
PL1.26	PL	T	4	26.8	300.0	2011-03-07	2011-05-03	57	32.9	9.2	0.209	0.171	30.359	13.05	27.78	291.92	49.70	0.15
PL1.26	PL	T	5	27.1	300.3	2011-03-07	2011-05-17	71	40.8	12.4	0.280	0.188	19.912	15.34	26.77	359.14	55.98	0.11
PL1.26	PL	T	6	28.9	302.1	2011-03-07	2011-05-31	85	67.2	19.4	0.301	0.252	16.403	24.95	25.52	365.91	62.26	0.07
PL1.35	PL	T	1	24.9	298.1	2011-03-03	2011-03-17	14	4.1	0.4	0.029	0.039	19.950	4.51	11.64	184.06	NA	NA
PL1.35	PL	T	2	26.2	299.4	2011-03-03	2011-03-31	28	11.1	1.6	0.096	0.071	12.789	3.38	23.67	197.57	NA	NA
PL1.35	PL	T	3	26.2	299.4	2011-03-03	2011-04-14	42	15.3	3.4	0.125	0.103	18.607	49.25	22.99	237.51	42.97	0.25
PL1.35	PL	T	4	24.0	297.2	2011-03-03	2011-04-28	56	27.1	7	0.159	0.118	15.509	24.56	23.52	227.21	46.48	0.18
PL1.35	PL	T	5	28.1	301.3	2011-03-03	2011-05-12	70	36.5	10.4	0.228	0.160	13.132	15.13	27.12	247.18	57.69	0.15
PL1.35	PL	T	6	27.6	300.8	2011-03-03	2011-05-26	84	53.4	16.3	0.336	0.207	10.049	19.79	26.79	287.65	74.06	0.10
PL1.40	PL	A	1	25.5	298.7	2011-02-28	2011-03-15	15	3.9	0.4	0.059	0.053	22.811	6.58	19.31	204.10	NA	NA
PL1.40	PL	A	2	25.2	298.4	2011-02-28	2011-03-29	29	11.1	1.8	0.082	0.080	22.428	10.21	24.96	211.96	NA	NA
PL1.40	PL	A	3	26.2	299.4	2011-02-28	2011-04-14	45	16.8	4	0.113	0.113	28.518	12.89	25.54	252.97	44.31	0.20
PL1.40	PL	A	4	26.1	299.3	2011-02-28	2011-04-26	57	28.1	7.7	0.156	0.143	27.321	11.43	22.86	252.80	49.70	0.16
PL1.40	PL	A	5	26.7	299.9	2011-02-28	2011-05-10	71	37.6	11.3	0.241	0.201	22.219	16.10	22.37	312.25	55.98	0.12
PL1.40	PL	A	6	26.5	299.7	2011-02-28	2011-05-24	85	57.7	17.8	0.249	0.233	18.885	12.57	22.69	346.73	62.26	0.07
PL1.43	PL	A	1	25.2	298.4	2011-03-14	2011-03-29	15	5.1	0.6	0.020	0.016	12.312	10.26	16.85	135.32	NA	NA
PL1.43	PL	A	2	26.2	299.4	2011-03-14	2011-04-14	31	12.5	2.4	0.134	0.092	12.033	17.00	24.64	196.54	NA	NA
PL1.43	PL	A	3	24.0	297.2	2011-03-14	2011-04-28	45	17.4	4.4	0.160	0.119	12.421	24.84	22.06	209.64	36.06	0.18
PL1.43	PL	A	4	28.1	301.3	2011-03-14	2011-05-12	59	28.7	8.5	0.213	0.134	13.275	30.68	23.01	225.09	39.97	0.19
PL1.43	PL	A	5	27.6	300.8	2011-03-14	2011-05-26	73	49.2	15.5	0.283	0.184	7.245	9.14	8.19	273.11	51.61	0.13
PL1.43	PL	A	6	28.8	302.0	2011-03-14	2011-06-10	88	72.2	22.4	0.330	0.241	6.188	12.69	22.54	307.22	56.39	0.06
PL1.8	PL	A	1	25.5	298.7	2011-02-28	2011-03-15	15	4.2	0.5	0.044	0.042	22.380	1.29	19.83	194.65	NA	NA
PL1.8	PL	A	2	25.2	298.4	2011-02-28	2011-03-29	29	11.8	2	0.109	0.098	22.516	10.94	26.50	225.67	NA	NA
PL1.8	PL	A	3	26.2	299.4	2011-02-28	2011-04-14	45	18.4	4.8	0.159	0.111	27.907	12.63	27.31	252.27	44.31	0.20
PL1.8	PL	A	4	24.0	297.2	2011-02-28	2011-04-28	59	26.2	7.4	0.185	0.148	32.189	13.20	25.84	276.95	50.60	0.16
PL1.8	PL	A	5	28.1	301.3	2011-02-28	2011-05-12	73	41.7	12.7	0.291	0.201	29.209	14.62	0.00	171.48	56.88	0.11
PL1.8	PL	A	6	27.6	300.8	2011-02-28	2011-05-26	87	54.4	16.7	0.343	0.268	18.222	25.69	24.48	366.24	63.16	0.07
PL1.8	PL	A	7	28.8	302.0	2011-02-28	2011-06-10	102	66.7	19.6	0.285	0.362	14.708	14.01	23.93	348.43	69.89	0.03
PL2.33	PL	T	1	25.5	298.7	2011-02-28	2011-03-15	15	3.6	0.4	0.042	0.038	17.713	6.27	17.71	274.41	NA	NA
PL2.33	PL	T	2	25.2	298.4	2011-02-28	2011-03-29	29	9.3	1.5	0.102	0.081	11.692	6.32	19.59	231.79	NA	NA
PL2.33	PL	T	3	26.2	299.4	2011-02-28	2011-04-14	45	16.9	4.3	0.150	0.116	14.558	22.84	22.84	253.26	42.12	0.24
PL2.33	PL	T	4	26.1	299.3	2011-02-28	2011-04-26	57	25.1	7.7	0.223	0.169	15.759	25.65	25.65	267.29	49.92	0.20
PL2.33	PL	T	5	26.7	299.9	2011-02-28	2011-05-10	71	37.1	11.1	0.257	0.176	12.597	20.70	12.00	NA	64.62	0.14
PL2.33	PL	T	6	26.5	299.7	2011-02-28	2011-05-24	85	52.5	16.4	0.310	0.212	10.292	21.22	11.23	NA	69.87	0.08
PL2.36	PL	A	1	25.5	298.7	2011-02-28	2011-03-15	15	4.7	0.6	0.086	0.057	15.683	30.14	25.22	273.06	NA	NA
PL2.36	PL	A	2	25.2	298.4	2011-02-28	2011-03-29	29	12	2.3	0.136	0.088	14.084	19.37	24.84	233.56	NA	NA
PL2.36	PL	A	3	26.2	299.4	2011-02-28	2011-04-14	45	20.7	5.7	0.173	0.123	11.357	15.51	29.92	239.61	60.21	0.20
PL2.36	PL	A	4	26.1	299.3	2011-02-28	2011-04-26	57	36.3	10.5	0.150	0.107	10.404	12.72	28.03	257.21	46.89	0.16
PL2.36	PL	A	5	26.7	299.9	2011-02-28	2011-05-10	71	47.6	14.8	0.233	0.190	9.330	14.00	28.61	276.79	53.24	0.11
PL2.36	PL	A	6	26.5	299.7	2011-02-28	2011-05-24	85	59.6	18.7	0.255	0.258	6.908	3.14	26.38	286.05	56.10	0.05
PL2.36	PL	A	7	28.4	301.6	2011-02-28	2011-06-08	100	73.3	22.1	0.239	0.347	4.832	7.25	27.48	292.34	57.74	0.03
PL2.51	PL	T	1	25.2	298.4	2011-03-14	2011-03-29	15	3.2	0.3	0.039	0.048	NA	NA	NA	NA	NA	NA
PL2.51	PL	T	2	26.2	299.4	2011-03-14	2011-04-14	31	9.4	1.5	0.123	0.082	13.701	33.85	24.18	223.66	NA	NA
PL2.51	PL	T	3	24.0	297.2	2011-03-14	2011-04-28	45	14.4	3.2	0.154	0.118	16.168	47.39	19.51	236.94	44.31	NA
PL2.51	PL	T	4	28.1	301.3	2011-03-14	2011-05-12	59	28.4	7.6	0.187	0.123	12.816	20.83	21.09	232.29	52.48	0.14
PL2.51	PL	T	5	27.6	300.8	2011-03-14	2011-05-26	73	43.5	12.4	0.251	0.144	11.440	27.17	19.45	257.69	65.15	0.11
PL2.51	PL	T	6	28.8	302.0	2011-03-14	2011-06-10	88	54.4	16.3	0.338	0.224	9.867	26.61	15.85	280.46	71.44	0.07
PL2.6	PL	A	1	26.9	300.1	2011-03-10	2011-03-25	15	5.4	0.6	0.057	0.055	17.143	5.54	18.27	168.76	NA	NA
PL2.6	PL	A	2	23.9	297.1	2011-03-10	2011-04-12	33	12.4	2.4	0.156	0.127	24.904	14.09	29.15	248.85	NA	NA
PL2.6	PL	A	3	26.1	299.3	2011-03-10	2011-04-26	47	23.5	5.7	0.170	0.149	25.481	8.28	24.12	250.18	45.21	0.18
PL2.6	PL	A	4	26.7	299.9	2011-03-10	2011-05-10	61	35.8	10.2	0.179	0.176	32.762	12.26	25.09	286.28	51.49	0.14
PL2.6	PL	A	5	26.5	299.7	2011-03-10	2011-05-24	75	56.3	17.2	0.265	0.205	18.803	9.99	23.31	343.66	57.78	0.10
PL2.6	PL	A	6	28.4	301.6	2011-03-10	2011-06-08	90	68.2	20.6	0.322	0.299	17.474	22.92	24.11	370.01	64.51	0.05
