# Supplementary material for: Modeling the vacuolar storage of malate shed lights on pre- and post-harvest fruit acidity
Source: BMC Plant Biol. 2014 Nov 18;14:310. doi: 10.1186/s12870-014-0310-7 (PMC4239383; doi:10.1186/s12870-014-0310-7)
Supplement: Additional file 2: — A text file of the pre-harvest data of the 2012 experiment used to run the malate model. [file 12870_2014_310_MOESM2_ESM.txt]

ID	genotype	Ferti	sample	TC	TK	DF	DP	IFCDAB	FWpulp	DWpulp	citrateMF	malateMF	chloreMF	KMF	PhosphoreMF	CaMF	MgMF	oxalateMF
IDN1.10	IDN	K-	3	28.1	301.3	2012-05-10	2012-06-22	43	16.3	4.5	0.06	0.06	47.172	278.607	21.359	7.747	28.773	0.37
IDN1.10	IDN	K-	4	28.0	301.1	2012-05-10	2012-07-05	56	29.4	9.0	0.12	0.07	52.601	281.516	14.443	43.757	30.906	0.29
IDN1.10	IDN	K-	5	27.7	300.8	2012-05-10	2012-07-23	74	43.3	13.7	0.22	0.11	60.117	289.308	10.869	18.219	22.617	0.22
IDN1.10	IDN	K-	6	28.3	301.4	2012-05-10	2012-08-02	84	59.9	20.9	0.32	0.14	64.293	373.850	20.112	20.423	23.539	0.14
IDN1.10	IDN	K-	7	27.5	300.7	2012-05-10	2012-08-14	96	62.0	19.0	0.39	0.18	69.305	326.581	14.634	10.998	23.829	0.08
IDN1.14	IDN	K-	3	26.2	299.4	2012-02-13	2012-03-27	43	10.9	2.5	0.04	0.05	47.172	262.660	19.572	5.096	34.743	0.25
IDN1.14	IDN	K-	4	26.7	299.8	2012-02-13	2012-04-12	59	23.2	7.2	0.11	0.06	53.853	275.414	21.043	26.613	33.112	0.27
IDN1.14	IDN	K-	5	26.8	300.0	2012-02-13	2012-04-26	73	27.9	8.9	0.15	0.08	59.700	294.500	16.213	19.317	25.017	0.25
IDN1.14	IDN	K-	6	26.2	299.3	2012-02-13	2012-05-11	88	47.2	14.6	0.23	0.10	65.964	319.723	19.779	18.735	27.335	0.12
IDN1.14	IDN	K-	7	25.6	298.8	2012-02-13	2012-05-24	101	58.1	17.2	0.32	0.13	71.393	306.380	18.342	20.936	23.295	0.06
IDN1.14	IDN	K-	8	27.7	300.9	2012-02-13	2012-06-09	117	67.2	19.5	0.40	0.16	78.074	304.077	10.848	49.910	22.503	0.01
IDN1.2	IDN	K-	3	26.2	299.4	2012-02-13	2012-03-27	43	11.5	2.9	0.06	0.06	47.172	261.410	19.894	13.296	36.878	0.35
IDN1.2	IDN	K-	4	26.7	299.8	2012-02-13	2012-04-12	59	17.3	5.4	0.13	0.08	53.853	273.967	16.876	59.545	32.703	0.27
IDN1.2	IDN	K-	5	26.8	300.0	2012-02-13	2012-04-26	73	29.8	9.7	0.24	0.10	59.700	288.726	13.077	6.150	30.426	0.26
IDN1.2	IDN	K-	6	26.2	299.3	2012-02-13	2012-05-11	88	41.1	12.6	0.27	0.11	65.964	326.662	14.685	17.707	26.255	0.12
IDN1.2	IDN	K-	7	25.6	298.8	2012-02-13	2012-05-24	101	56.4	16.9	0.37	0.16	71.393	339.771	16.077	13.447	28.688	0.06
IDN1.2	IDN	K-	8	27.7	300.9	2012-02-13	2012-06-09	117	70.4	19.0	0.40	0.20	78.074	319.370	12.057	19.023	22.506	0.01
IDN1.28	IDN	K-	3	25.8	298.9	2012-02-07	2012-03-22	44	14.7	3.7	NA	NA	47.589	NA	NA	NA	NA	NA
IDN1.28	IDN	K-	4	26.3	299.4	2012-02-07	2012-04-05	58	21.1	6.4	NA	NA	53.436	NA	NA	NA	NA	NA
IDN1.28	IDN	K-	5	25.1	298.3	2012-02-07	2012-04-20	73	26.5	8.4	NA	NA	59.700	NA	NA	NA	NA	NA
IDN1.28	IDN	K-	6	26.7	299.9	2012-02-07	2012-05-03	86	44.4	14.2	NA	NA	65.129	NA	NA	NA	NA	NA
IDN1.28	IDN	K-	7	26.9	300.1	2012-02-07	2012-05-18	101	70.4	20.2	NA	NA	71.393	NA	NA	NA	NA	NA
IDN1.28	IDN	K-	8	27.0	300.1	2012-02-07	2012-05-31	114	72.1	20.8	NA	NA	76.821	NA	NA	NA	NA	NA
IDN1.5	IDN	K-	3	27.7	300.8	2012-05-06	2012-06-18	43	12.7	3.3	0.05	0.04	47.172	239.875	19.432	10.038	27.539	0.37
IDN1.5	IDN	K-	4	27.6	300.8	2012-05-06	2012-07-03	58	24.8	7.4	0.11	0.06	53.436	299.183	23.454	15.715	27.576	0.28
IDN1.5	IDN	K-	5	28.2	301.4	2012-05-06	2012-07-16	71	33.2	10.2	0.35	0.14	58.865	366.718	8.347	15.651	28.540	0.14
IDN1.5	IDN	K-	7	27.5	300.7	2012-05-06	2012-08-14	100	55.3	16.2	0.46	0.15	70.975	326.933	18.040	17.806	28.315	0.06
IDN1.9	IDN	K-	3	25.8	298.9	2012-02-10	2012-03-22	41	10.7	2.5	0.07	0.06	46.337	263.703	24.635	10.178	34.698	0.34
IDN1.9	IDN	K-	4	26.3	299.4	2012-02-10	2012-04-05	55	19.7	5.9	0.11	0.07	52.183	255.800	22.007	24.121	33.054	0.30
IDN1.9	IDN	K-	5	25.2	298.3	2012-02-10	2012-04-19	69	24.4	7.7	0.22	0.10	58.029	289.576	21.813	19.200	29.902	0.21
IDN1.9	IDN	K-	6	26.7	299.9	2012-02-10	2012-05-03	83	42.7	13.1	0.28	0.11	63.876	312.884	20.625	13.710	26.201	0.15
IDN1.9	IDN	K-	7	26.9	300.1	2012-02-10	2012-05-18	98	49.9	14.9	0.34	0.16	70.140	319.275	18.189	5.044	29.969	0.07
IDN1.9	IDN	K-	8	27.0	300.1	2012-02-10	2012-05-31	111	66.7	18.7	0.42	0.18	75.569	293.636	14.724	58.560	22.308	0.00
IDN2.33	IDN	K+	3	26.7	299.8	2012-02-27	2012-04-12	45	9.3	2.3	0.06	0.04	48.007	282.075	24.264	9.042	31.649	0.41
IDN2.33	IDN	K+	4	26.3	299.5	2012-02-27	2012-04-27	60	12.9	3.9	0.09	0.06	54.271	285.729	19.655	17.593	26.389	0.27
IDN2.33	IDN	K+	5	27.0	300.1	2012-02-27	2012-05-14	77	22.0	2.5	0.18	0.07	61.370	273.233	16.517	15.484	21.613	0.17
IDN2.33	IDN	K+	6	26.8	300.0	2012-02-27	2012-05-29	92	37.9	11.1	0.26	0.11	67.634	334.457	19.662	18.243	21.139	0.10
IDN2.33	IDN	K+	7	27.9	301.0	2012-02-27	2012-06-14	108	39.0	11.1	0.37	0.16	74.316	264.626	17.679	6.800	18.416	0.02
IDN2.38	IDN	K+	3	25.7	298.8	2012-02-02	2012-03-16	43	14.3	3.8	0.06	0.05	47.172	274.065	21.395	11.551	35.439	0.37
IDN2.38	IDN	K+	4	26.6	299.7	2012-02-02	2012-03-30	57	20.2	6.4	0.09	0.06	53.018	280.282	17.765	18.518	26.365	0.29
IDN2.38	IDN	K+	5	26.7	299.8	2012-02-02	2012-04-12	70	29.8	9.7	0.18	0.08	58.447	301.812	16.127	4.857	29.793	0.21
IDN2.38	IDN	K+	6	26.3	299.5	2012-02-02	2012-04-27	85	39.2	12.3	0.23	0.09	64.711	314.110	15.533	23.535	23.221	0.14
IDN2.38	IDN	K+	7	26.2	299.3	2012-02-02	2012-05-11	99	59.3	17.0	0.29	0.14	70.557	344.674	17.005	10.306	26.337	0.07
IDN2.38	IDN	K+	8	25.6	298.8	2012-02-02	2012-05-24	112	64.8	17.5	0.41	NA	75.986	320.273	12.688	26.824	22.532	0.01
IDN2.41	IDN	K+	3	25.4	298.5	2012-01-31	2012-03-15	44	10.2	2.5	0.06	0.05	47.589	257.440	18.495	12.413	32.521	0.37
IDN2.41	IDN	K+	4	26.6	299.7	2012-01-31	2012-03-30	59	17.4	5.4	0.09	0.06	53.853	274.776	18.073	28.795	29.407	0.27
IDN2.41	IDN	K+	5	26.7	299.8	2012-01-31	2012-04-12	72	32.3	10.1	0.14	0.08	59.282	292.135	16.729	24.345	28.090	0.18
IDN2.41	IDN	K+	6	26.3	299.5	2012-01-31	2012-04-27	87	41.6	12.7	0.25	0.10	65.546	323.093	14.791	29.400	23.641	0.13
IDN2.41	IDN	K+	7	26.2	299.3	2012-01-31	2012-05-11	101	62.1	18.0	0.31	0.14	71.393	349.814	17.418	17.389	23.476	0.06
IDN2.7	IDN	K+	3	26.2	299.3	2012-02-11	2012-03-29	47	11.9	3.1	0.05	0.05	48.842	248.495	19.256	10.726	29.625	0.38
IDN2.7	IDN	K+	4	26.7	299.8	2012-02-11	2012-04-12	61	16.9	5.4	0.10	0.06	54.689	257.212	23.483	56.738	30.891	0.26
IDN2.7	IDN	K+	5	26.8	300.0	2012-02-11	2012-04-26	75	25.8	8.4	0.13	0.07	60.535	286.063	21.326	20.204	24.373	0.19
IDN2.7	IDN	K+	6	26.2	299.3	2012-02-11	2012-05-11	90	35.1	11.6	0.23	0.10	66.799	322.431	20.156	18.443	24.701	0.11
IDN2.7	IDN	K+	7	25.6	298.8	2012-02-11	2012-05-24	103	50.4	15.6	0.32	0.14	72.228	345.702	16.699	15.124	26.545	0.05
IDN2.7	IDN	K+	8	27.7	300.9	2012-02-11	2012-06-09	119	55.5	16.5	0.39	0.16	78.909	301.330	15.258	23.020	18.003	0.01
IDN3.28	IDN	K+	3	26.2	299.3	2012-02-12	2012-03-29	46	10.8	2.7	0.06	0.05	48.425	240.754	21.716	4.017	34.142	0.36
IDN3.28	IDN	K+	4	26.7	299.8	2012-02-12	2012-04-13	61	19.8	6.4	0.10	0.06	54.689	304.519	15.706	18.553	31.987	0.26
IDN3.28	IDN	K+	5	26.8	300.0	2012-02-12	2012-04-26	74	30.4	9.7	0.17	0.09	60.117	279.832	13.180	50.618	31.835	0.22
IDN3.28	IDN	K+	6	26.2	299.3	2012-02-12	2012-05-11	89	45.9	15.1	0.24	0.12	66.381	321.464	18.220	17.368	27.526	0.12
IDN3.28	IDN	K+	7	25.6	298.8	2012-02-12	2012-05-24	102	58.9	17.6	0.31	0.14	71.810	312.931	16.642	15.751	29.421	0.05
IDN3.28	IDN	K+	8	27.7	300.9	2012-02-12	2012-06-09	118	62.3	18.4	0.38	0.17	78.492	322.535	12.931	22.767	23.643	0.01
IDN3.36	IDN	K+	3	25.7	298.8	2012-02-03	2012-03-16	42	11.7	2.9	0.06	0.05	46.754	258.843	20.757	7.431	35.668	0.36
IDN3.36	IDN	K+	4	26.6	299.7	2012-02-03	2012-03-30	56	18.9	6.1	0.08	0.06	52.601	276.392	18.956	27.353	31.488	0.29
IDN3.36	IDN	K+	5	26.7	299.8	2012-02-03	2012-04-13	70	29.0	9.5	0.16	0.08	58.447	276.895	16.814	22.913	28.722	0.19
IDN3.36	IDN	K+	6	26.3	299.5	2012-02-03	2012-04-27	84	37.7	12.0	0.24	0.10	64.293	321.919	11.726	12.889	28.294	0.14
IDN3.36	IDN	K+	7	26.2	299.3	2012-02-03	2012-05-11	98	51.1	15.5	0.35	0.12	70.140	334.824	16.471	18.334	23.744	0.07
IDN3.36	IDN	K+	8	25.6	298.8	2012-02-03	2012-05-24	111	71.2	19.9	0.39	0.15	75.569	307.208	13.648	40.107	18.661	0.00
IDN3.9	IDN	K+	3	26.2	299.3	2012-02-11	2012-03-29	47	14.6	NA	NA	NA	48.842	NA	NA	NA	NA	NA
IDN3.9	IDN	K+	4	26.7	299.8	2012-02-11	2012-04-13	62	25.8	NA	NA	NA	55.106	NA	NA	NA	NA	NA
IDN3.9	IDN	K+	5	26.8	300.0	2012-02-11	2012-04-26	75	26.7	NA	NA	NA	60.535	NA	NA	NA	NA	NA
IDN3.9	IDN	K+	6	26.2	299.3	2012-02-11	2012-05-11	90	56.8	NA	NA	NA	66.799	NA	NA	NA	NA	NA
IDN3.9	IDN	K+	7	25.6	298.8	2012-02-11	2012-05-24	103	61.5	NA	NA	NA	72.228	NA	NA	NA	NA	NA
JB1.11	JB	K-	3	25.8	298.9	2012-02-10	2012-03-22	41	19.5	4.1	0.03	0.05	55.550	282.848	15.855	7.399	33.401	0.30
JB1.11	JB	K-	4	26.3	299.4	2012-02-10	2012-04-05	55	34.2	9.5	0.06	0.06	59.588	NA	NA	NA	NA	0.28
JB1.11	JB	K-	5	25.1	298.3	2012-02-10	2012-04-20	70	55.8	17.3	0.17	0.10	63.914	NA	NA	NA	NA	0.23
JB1.11	JB	K-	6	25.5	298.6	2012-02-10	2012-05-04	84	69.7	21.9	0.29	0.14	67.952	366.118	11.474	6.566	30.953	0.20
JB1.19	JB	K-	3	26.6	299.8	2012-02-15	2012-04-02	47	21.7	NA	NA	NA	57.281	NA	NA	NA	NA	NA
JB1.19	JB	K-	4	25.1	298.3	2012-02-15	2012-04-20	65	56.8	NA	NA	NA	62.472	NA	NA	NA	NA	NA
JB1.19	JB	K-	5	25.5	298.6	2012-02-15	2012-05-04	79	75.8	NA	NA	NA	66.510	NA	NA	NA	NA	NA
JB1.19	JB	K-	6	26.9	300.1	2012-02-15	2012-05-18	93	81.2	NA	NA	NA	70.547	NA	NA	NA	NA	NA
JB1.21	JB	K-	3	26.7	299.8	2012-02-29	2012-04-13	44	24.9	6.0	0.05	0.05	56.416	312.468	11.436	13.398	31.821	0.29
JB1.21	JB	K-	4	26.8	300.0	2012-02-29	2012-04-26	57	37.9	11.0	0.07	0.06	60.165	328.780	12.398	19.987	30.126	0.27
JB1.21	JB	K-	5	26.2	299.3	2012-02-29	2012-05-11	72	56.7	17.7	0.17	0.09	64.491	NA	NA	NA	NA	0.22
JB1.21	JB	K-	6	25.6	298.8	2012-02-29	2012-05-24	85	70.5	20.9	0.34	0.15	68.240	408.245	7.383	12.647	20.589	0.20
JB1.22	JB	K-	3	26.7	299.8	2012-02-27	2012-04-12	45	23.0	5.5	0.04	0.04	56.704	300.539	14.001	3.578	21.706	0.34
JB1.22	JB	K-	4	26.8	300.0	2012-02-27	2012-04-26	59	35.1	10.3	0.11	0.06	60.742	341.194	7.315	11.997	31.018	0.27
JB1.22	JB	K-	5	27.0	300.1	2012-02-27	2012-05-14	77	56.8	17.6	0.22	0.11	65.933	369.161	7.001	18.196	25.598	0.21
JB1.22	JB	K-	6	26.8	300.0	2012-02-27	2012-05-29	92	67.0	20.7	0.50	0.19	70.259	408.351	10.263	19.050	32.877	0.18
JB1.34	JB	K-	3	25.8	298.9	2012-02-08	2012-03-22	43	25.0	6.6	0.05	0.06	56.127	286.096	18.829	11.245	41.319	0.31
JB1.34	JB	K-	3	26.3	299.4	2012-02-08	2012-04-05	57	37.3	9.8	0.10	0.06	60.165	286.096	18.829	11.245	41.319	0.27
JB1.34	JB	K-	5	25.1	298.3	2012-02-08	2012-04-20	72	63.5	19.3	0.15	0.08	64.491	314.282	14.212	27.943	33.351	0.30
JB1.34	JB	K-	6	25.5	298.6	2012-02-08	2012-05-04	86	62.2	19.7	0.29	0.12	68.528	381.332	13.306	13.149	31.308	0.20
JB1.45	JB	K-	3	26.2	299.4	2012-02-11	2012-03-27	45	22.3	5.5	0.05	0.06	56.704	NA	15.534	9.556	31.607	0.31
JB1.45	JB	K-	4	26.7	299.8	2012-02-11	2012-04-12	61	39.6	11.8	0.11	0.07	61.318	340.863	14.981	10.383	28.776	0.26
JB1.45	JB	K-	5	26.8	300.0	2012-02-11	2012-04-26	75	58.5	18.5	0.23	0.12	65.356	364.010	9.833	18.279	30.255	0.22
JB1.45	JB	K-	6	26.2	299.3	2012-02-11	2012-05-11	90	67.4	21.1	0.38	0.17	69.682	413.394	6.283	15.864	34.838	0.18
JB1.46	JB	K-	3	25.8	298.9	2012-02-08	2012-03-22	43	21.6	5.3	0.04	0.05	56.127	312.469	14.745	8.300	38.570	0.33
JB1.46	JB	K-	4	26.3	299.4	2012-02-08	2012-04-05	57	35.8	10.3	0.09	0.06	60.165	307.464	12.887	26.289	29.432	0.27
JB1.46	JB	K-	5	25.1	298.3	2012-02-08	2012-04-20	72	46.6	14.2	0.10	0.08	64.491	337.416	12.566	48.936	29.905	0.29
JB1.46	JB	K-	6	25.5	298.6	2012-02-08	2012-05-04	86	67.4	20.7	0.33	0.15	68.528	388.621	9.449	10.668	29.870	0.20
JB2.15	JB	K+	3	25.7	298.8	2012-02-03	2012-03-16	42	22.9	5.7	0.04	0.05	55.839	284.102	12.290	5.722	26.619	0.31
JB2.15	JB	K+	4	26.6	299.7	2012-02-03	2012-03-30	56	39.0	12.0	0.08	0.06	59.876	325.732	10.530	19.341	22.718	0.27
JB2.15	JB	K+	5	26.7	299.8	2012-02-03	2012-04-12	69	55.7	18.0	0.24	0.11	63.626	383.383	11.907	15.003	25.218	0.20
JB2.15	JB	K+	6	26.8	300.0	2012-02-03	2012-04-26	83	66.0	20.1	0.46	0.19	67.663	383.428	10.761	6.632	24.718	0.20
JB2.21	JB	K+	3	25.8	298.9	2012-02-04	2012-03-22	47	31.9	8.3	0.05	0.06	57.281	294.251	24.210	7.265	31.657	0.29
JB2.21	JB	K+	4	26.3	299.4	2012-02-04	2012-04-05	61	50.0	15.1	0.10	0.08	61.318	316.027	11.366	39.090	28.866	0.26
JB2.21	JB	K+	5	25.2	298.3	2012-02-04	2012-04-19	75	75.6	23.7	0.26	0.11	65.356	NA	NA	NA	NA	0.20
JB2.21	JB	K+	6	26.7	299.9	2012-02-04	2012-05-03	89	85.4	26.1	0.43	0.18	69.394	263.773	14.529	18.275	30.154	0.19
JB2.25	JB	K+	3	28.1	301.2	2012-04-24	2012-06-07	44	23.9	NA	NA	NA	56.416	NA	NA	NA	NA	NA
JB2.25	JB	K+	4	27.7	300.8	2012-04-24	2012-06-18	55	39.7	NA	NA	NA	59.588	NA	NA	NA	NA	NA
JB2.25	JB	K+	5	27.6	300.8	2012-04-24	2012-07-03	70	65.2	NA	NA	NA	63.914	NA	NA	NA	NA	NA
JB2.25	JB	K+	6	28.2	301.4	2012-04-24	2012-07-16	83	80.1	NA	NA	NA	67.663	NA	NA	NA	NA	NA
JB2.42	JB	K+	3	25.7	298.8	2012-02-03	2012-03-16	42	14.5	3.5	0.04	0.05	55.839	338.486	13.368	12.651	31.987	0.31
JB2.42	JB	K+	4	26.6	299.7	2012-02-03	2012-03-30	56	29.0	9.2	0.13	0.07	59.876	330.448	11.529	33.076	26.461	0.27
JB2.42	JB	K+	5	26.7	299.8	2012-02-03	2012-04-12	69	42.6	13.7	0.22	0.10	63.626	383.543	19.706	17.944	24.352	0.23
JB2.42	JB	K+	6	26.8	300.0	2012-02-03	2012-04-26	83	49.2	14.9	0.37	0.16	67.663	NA	8.105	15.968	23.802	0.20
JB2.44	JB	K+	3	26.7	299.9	2012-03-16	2012-05-03	48	36.5	10.4	0.07	0.06	57.569	307.488	12.821	13.186	30.300	0.28
JB2.44	JB	K+	4	26.9	300.1	2012-03-16	2012-05-18	63	43.4	13.4	0.14	0.08	61.895	336.057	10.253	14.079	26.015	0.25
JB2.44	JB	K+	5	27.0	300.1	2012-03-16	2012-05-31	76	84.4	26.0	0.26	0.12	65.644	347.051	6.382	19.146	22.185	0.16
JB2.44	JB	K+	6	27.9	301.0	2012-03-16	2012-06-14	90	102.1	30.1	0.42	0.18	69.682	367.834	7.275	15.485	26.003	0.18
JB2.48	JB	K+	3	26.7	299.8	2012-03-02	2012-04-12	41	23.8	5.3	0.04	0.04	55.550	282.396	14.488	8.483	34.825	0.28
JB2.48	JB	K+	4	26.8	300.0	2012-03-02	2012-04-26	55	35.8	10.0	0.06	0.05	59.588	272.166	11.664	46.935	27.217	0.28
JB2.48	JB	K+	5	26.2	299.3	2012-03-02	2012-05-11	70	58.1	18.1	0.19	0.08	63.914	358.586	9.757	12.740	32.938	0.23
JB2.48	JB	K+	6	25.6	298.8	2012-03-02	2012-05-24	83	86.9	25.5	0.26	0.12	67.663	NA	7.341	13.162	26.323	0.20
JB2.9	JB	K+	3	26.7	299.8	2012-02-27	2012-04-12	45	26.3	6.3	0.04	0.05	56.704	293.845	13.224	8.832	27.928	0.30
JB2.9	JB	K+	4	26.8	300.0	2012-02-27	2012-04-26	59	40.5	12.8	0.13	0.05	60.742	346.890	18.084	19.813	25.474	0.27
JB2.9	JB	K+	5	27.0	300.1	2012-02-27	2012-05-14	77	61.0	18.9	0.19	0.08	65.933	379.035	8.420	11.022	27.861	0.23
JB2.9	JB	K+	6	26.8	300.0	2012-02-27	2012-05-29	92	91.6	27.3	0.36	0.14	70.259	348.178	8.549	14.841	20.778	0.18
PL1.17	PL	K-	3	25.4	298.5	2012-01-31	2012-03-15	44	18.8	4.5	0.17	NA	43.863	295.565	14.086	11.937	29.843	0.20
PL1.17	PL	K-	4	26.6	299.7	2012-01-31	2012-03-30	59	32.7	9.6	0.22	NA	50.595	283.757	13.316	32.853	25.294	0.15
PL1.17	PL	K-	5	26.7	299.8	2012-01-31	2012-04-12	72	47.7	14.3	0.30	0.17	56.430	280.894	10.556	50.692	21.470	0.12
PL1.17	PL	K-	6	26.8	300.0	2012-01-31	2012-04-26	86	58.0	18.6	0.37	0.25	62.713	338.356	8.730	7.965	28.037	0.09
PL1.17	PL	K-	7	26.2	299.3	2012-01-31	2012-05-11	101	79.1	23.4	NA	NA	69.445	NA	NA	NA	NA	0.06
PL1.2	PL	K-	3	25.8	298.9	2012-02-04	2012-03-22	47	15.9	4.1	0.17	NA	45.210	235.053	15.136	12.974	28.491	0.17
PL1.2	PL	K-	4	26.3	299.4	2012-02-04	2012-04-05	61	24.8	7.3	0.25	NA	51.493	249.418	12.602	25.963	25.088	0.15
PL1.2	PL	K-	5	25.2	298.3	2012-02-04	2012-04-19	75	39.4	12.2	0.36	0.27	57.776	309.408	10.695	22.873	22.873	0.09
PL1.2	PL	K-	6	26.7	299.9	2012-02-04	2012-05-03	89	43.0	13.7	0.40	0.27	64.059	319.364	9.609	8.880	28.226	0.09
PL1.2	PL	K-	7	26.9	300.1	2012-02-04	2012-05-18	104	62.1	19.0	NA	NA	70.791	NA	NA	NA	NA	0.06
PL1.24	PL	K-	3	26.6	299.8	2012-02-17	2012-04-02	45	16.9	4.4	0.18	0.12	44.312	252.362	11.452	14.675	28.302	0.18
PL1.24	PL	K-	4	25.2	298.3	2012-02-17	2012-04-19	62	30.5	9.2	0.23	NA	51.942	305.173	4.045	15.093	23.544	0.14
PL1.24	PL	K-	5	26.7	299.9	2012-02-17	2012-05-03	76	43.7	13.8	0.31	0.19	58.225	297.992	7.308	26.775	24.570	0.09
PL1.24	PL	K-	6	26.9	300.1	2012-02-17	2012-05-18	91	53.1	17.1	0.39	0.24	64.957	306.621	9.189	18.187	28.397	0.08
PL1.24	PL	K-	7	27.0	300.1	2012-02-17	2012-05-31	104	63.5	20.1	NA	NA	70.791	NA	NA	NA	NA	0.06
PL1.25	PL	K-	3	25.0	298.1	2012-03-03	2012-04-16	44	NA	NA	0.19	NA	43.863	272.756	16.073	9.289	29.837	0.17
PL1.25	PL	K-	4	25.3	298.5	2012-03-03	2012-04-30	58	22.9	7.1	0.20	0.16	50.146	261.504	12.756	47.491	24.963	0.15
PL1.25	PL	K-	5	27.0	300.1	2012-03-03	2012-05-14	72	38.9	12.7	0.25	NA	56.430	257.522	9.730	46.380	27.893	0.11
PL1.25	PL	K-	6	26.8	300.0	2012-03-03	2012-05-29	87	46.8	15.5	0.29	0.14	63.162	298.783	5.288	20.822	28.424	0.09
PL1.25	PL	K-	7	27.5	300.6	2012-03-03	2012-06-11	100	53.8	18.5	NA	NA	68.996	NA	NA	NA	NA	0.06
PL1.28	PL	K-	3	26.2	299.3	2012-03-30	2012-05-11	42	12.7	NA	NA	NA	42.966	NA	NA	NA	NA	NA
PL1.28	PL	K-	4	25.6	298.8	2012-03-30	2012-05-24	55	28.5	NA	NA	NA	48.800	NA	NA	NA	NA	NA
PL1.28	PL	K-	5	27.7	300.9	2012-03-30	2012-06-09	71	37.3	NA	NA	NA	55.981	NA	NA	NA	NA	NA
PL1.28	PL	K-	6	28.1	301.3	2012-03-30	2012-06-22	84	58.2	NA	NA	NA	61.815	NA	NA	NA	NA	NA
PL1.28	PL	K-	7	28.0	301.1	2012-03-30	2012-07-05	97	73.2	NA	NA	NA	67.650	NA	NA	NA	NA	NA
PL1.39	PL	K-	3	26.7	299.8	2012-02-27	2012-04-12	45	16.5	4.4	0.17	0.13	44.312	260.501	16.436	13.960	29.501	0.18
PL1.39	PL	K-	4	26.8	300.0	2012-02-27	2012-04-26	59	26.1	8.0	0.19	0.15	50.595	268.545	14.008	16.822	19.269	0.15
PL1.39	PL	K-	5	27.0	300.1	2012-02-27	2012-05-14	77	43.9	14.0	0.26	0.19	58.674	320.480	8.311	16.370	23.296	0.09
PL1.39	PL	K-	6	26.8	300.0	2012-02-27	2012-05-29	92	56.4	18.6	0.27	0.26	65.406	299.309	15.834	17.375	21.637	0.08
PL1.39	PL	K-	7	27.9	301.0	2012-02-27	2012-06-14	108	66.1	21.0	NA	NA	72.586	NA	NA	NA	NA	0.05
PL1.4	PL	K-	3	26.7	299.8	2012-03-02	2012-04-12	41	17.4	4.3	0.13	0.16	42.517	256.820	13.463	13.414	27.804	0.19
PL1.4	PL	K-	4	26.8	300.0	2012-03-02	2012-04-26	55	19.2	5.7	0.19	0.16	48.800	269.160	7.809	12.719	27.212	0.16
PL1.4	PL	K-	5	26.2	299.3	2012-03-02	2012-05-11	70	42.7	13.4	0.28	0.16	55.532	299.717	11.013	20.336	22.526	0.11
PL1.4	PL	K-	6	25.6	298.8	2012-03-02	2012-05-24	83	50.8	16.5	0.32	0.24	61.366	301.713	6.362	13.495	26.348	0.10
PL1.4	PL	K-	7	27.7	300.9	2012-03-02	2012-06-09	99	73.1	23.0	NA	NA	68.547	NA	NA	NA	NA	0.07
PL2.2	PL	K+	3	25.4	298.5	2012-01-30	2012-03-15	45	20.3	5.2	0.15	NA	44.312	270.311	15.224	10.200	27.031	0.18
PL2.2	PL	K+	4	26.6	299.7	2012-01-30	2012-03-30	60	39.6	11.8	0.21	0.15	51.044	273.388	19.261	18.640	21.895	0.15
PL2.2	PL	K+	5	26.7	299.8	2012-01-30	2012-04-12	73	44.9	13.9	0.26	0.19	56.878	295.583	12.554	15.347	22.100	0.14
PL2.2	PL	K+	6	26.3	299.5	2012-02-04	2012-04-27	83	72.7	24.7	0.31	0.31	61.366	348.560	8.435	19.985	26.083	0.10
PL2.2	PL	K+	7	25.0	298.1	2012-02-04	2012-05-07	93	75.6	23.7	NA	NA	65.854	NA	NA	NA	NA	0.08
PL2.38	PL	K+	3	25.4	298.5	2012-01-31	2012-03-15	44	19.9	4.7	0.13	NA	43.863	301.710	11.441	5.661	27.836	0.18
PL2.38	PL	K+	4	26.6	299.7	2012-01-31	2012-03-30	59	34.9	9.7	0.21	0.14	50.595	312.550	11.083	11.638	21.335	0.15
PL2.38	PL	K+	5	26.7	299.8	2012-01-31	2012-04-12	72	49.1	14.1	0.34	0.18	56.430	332.643	9.922	56.205	21.220	0.12
PL2.38	PL	K+	6	26.3	299.5	2012-01-31	2012-04-27	87	55.1	16.9	0.39	0.22	63.162	364.990	9.583	10.071	25.635	0.09
PL2.38	PL	K+	7	26.2	299.3	2012-01-31	2012-05-11	101	70.4	20.0	NA	NA	69.445	NA	NA	NA	NA	0.06
PL2.47	PL	K+	3	25.7	298.8	2012-02-03	2012-03-16	42	14.3	3.4	0.16	NA	42.966	289.445	15.503	6.791	29.038	0.19
PL2.47	PL	K+	4	26.6	299.7	2012-02-03	2012-03-30	56	23.7	6.8	0.18	NA	49.249	297.872	14.528	52.367	242.127	0.16
PL2.47	PL	K+	5	26.7	299.8	2012-02-03	2012-04-12	69	37.1	10.9	0.24	0.16	55.083	350.885	14.257	15.192	19.867	0.15
PL2.47	PL	K+	6	26.3	299.5	2012-02-03	2012-04-27	84	47.3	14.4	0.40	0.21	61.815	286.202	10.961	14.615	21.617	0.10
PL2.47	PL	K+	7	26.2	299.3	2012-02-03	2012-05-11	98	58.7	17.5	NA	NA	68.098	NA	NA	NA	NA	0.07
PL3.23	PL	K+	3	25.7	298.8	2012-02-03	2012-03-16	42	15.6	3.4	0.15	0.14	42.966	262.212	9.330	5.681	24.255	0.17
PL3.23	PL	K+	4	26.6	299.7	2012-02-03	2012-03-30	56	27.3	7.6	0.20	0.16	49.249	322.667	8.837	16.638	19.911	0.16
PL3.23	PL	K+	5	26.7	299.8	2012-02-03	2012-04-12	69	40.5	11.8	0.26	0.18	55.083	340.201	9.712	13.296	21.678	0.13
PL3.23	PL	K+	6	26.3	299.5	2012-02-03	2012-04-27	84	54.0	16.5	0.37	0.24	61.815	379.223	6.842	20.375	26.458	0.10
PL3.23	PL	K+	7	26.2	299.3	2012-02-03	2012-05-11	98	63.8	18.3	NA	NA	68.098	NA	NA	NA	NA	0.07
PL3.33	PL	K+	3	25.7	298.8	2012-02-01	2012-03-16	44	21.4	5.5	0.16	0.13	43.863	285.507	13.631	10.307	28.860	0.19
PL3.33	PL	K+	4	26.6	299.7	2012-02-01	2012-03-30	58	27.2	8.0	0.20	0.13	50.146	306.572	10.800	50.515	22.064	0.15
PL3.33	PL	K+	5	26.7	299.8	2012-02-01	2012-04-12	71	50.1	15.6	0.27	0.18	55.981	303.087	9.699	29.532	21.760	0.18
PL3.33	PL	K+	6	26.3	299.5	2012-02-01	2012-04-27	86	52.2	16.7	0.41	0.21	62.713	336.534	9.364	16.299	26.207	0.09
PL3.33	PL	K+	7	26.2	299.3	2012-02-01	2012-05-11	100	70.2	22.0	NA	NA	68.996	NA	NA	NA	NA	0.06
PL3.5	PL	K+	3	25.7	298.8	2012-02-03	2012-03-16	42	18.1	4.2	0.17	0.14	42.966	267.393	13.104	13.381	26.532	0.17
PL3.5	PL	K+	4	26.6	299.7	2012-02-03	2012-03-30	56	31.3	8.7	0.19	0.15	49.249	309.308	11.958	17.399	21.541	0.16
PL3.5	PL	K+	5	26.7	299.8	2012-02-03	2012-04-12	69	51.2	15.1	0.25	0.17	55.083	329.970	11.340	42.671	22.212	0.13
PL3.5	PL	K+	6	26.3	299.5	2012-02-03	2012-04-27	84	53.3	16.4	0.33	0.22	61.815	401.966	9.584	7.936	28.995	0.10
PL3.5	PL	K+	7	26.2	299.3	2012-02-03	2012-05-11	98	75.3	22.8	NA	NA	68.098	NA	NA	NA	NA	0.07
PL3.8	PL	K+	3	25.7	298.8	2012-02-03	2012-03-16	42	18.4	NA	NA	NA	42.966	NA	NA	NA	NA	NA
PL3.8	PL	K+	4	26.6	299.7	2012-02-03	2012-03-30	56	29.7	NA	NA	NA	49.249	NA	NA	NA	NA	NA
PL3.8	PL	K+	5	26.7	299.8	2012-02-03	2012-04-12	69	43.2	NA	NA	NA	55.083	NA	NA	NA	NA	NA
PL3.8	PL	K+	6	26.3	299.5	2012-02-03	2012-04-27	84	64.3	NA	NA	NA	61.815	NA	NA	NA	NA	NA
PL3.8	PL	K+	7	26.2	299.3	2012-02-03	2012-05-11	98	68.3	NA	NA	NA	68.098	NA	NA	NA	NA	NA
