# Supplementary material for: Modeling the vacuolar storage of malate shed lights on pre- and post-harvest fruit acidity
Source: BMC Plant Biol. 2014 Nov 18;14:310. doi: 10.1186/s12870-014-0310-7 (PMC4239383; doi:10.1186/s12870-014-0310-7)
Supplement: Additional file 3: — A text file of the post-harvest data of the 2011 experiment used to run the malate model. [file 12870_2014_310_MOESM3_ESM.txt]

ID	genotype	SR	treatment	stage	FWpulp	DWpulp	oxalateMF	citrateMF	malateMF	chloreMF	PhosphoreMF	CaMF	MgMF	KMF
IDN1.23	IDN	SM70	A	0	39.5	12.2	0.12	0.18	0.11	69.77	21.05	22.53	34.87	275.28
IDN1.23	IDN	SM70	A	3	37.6	11.6	0.03	0.25	0.17	67.41	21.05	22.53	34.87	275.28
IDN1.23	IDN	SM70	A	6	40.0	12.6	0.01	0.24	0.38	65.06	21.05	22.53	34.87	275.28
IDN1.23	IDN	SM70	A	9	37.3	10.3	0.00	0.18	0.40	62.71	21.05	22.53	34.87	275.28
IDN1.23	IDN	SM70	A	13	38.6	9.6	0.00	0.16	0.37	59.57	21.05	22.53	34.87	275.28
IDN1.30	IDN	SM70	T	0	53.3	15.2	0.05	0.26	0.17	69.77	21.96	23.31	26.39	NA
IDN1.30	IDN	SM70	T	3	59.8	17.1	0.02	0.28	0.18	67.41	21.96	23.31	26.39	NA
IDN1.30	IDN	SM70	T	6	62.7	17.2	0.01	0.27	0.42	65.06	21.96	23.31	26.39	NA
IDN1.30	IDN	SM70	T	9	59.1	15.0	0.00	0.22	0.35	62.71	21.96	23.31	26.39	NA
IDN1.30	IDN	SM70	T	13	58.1	13.9	0.00	0.19	0.28	59.57	21.96	23.31	26.39	NA
IDN2.11	IDN	SM70	A	0	47.9	14.0	0.07	0.33	0.15	69.77	21.60	6.03	29.01	270.61
IDN2.11	IDN	SM70	A	3	49.4	14.5	0.03	0.31	0.39	67.41	21.60	6.03	29.01	270.61
IDN2.11	IDN	SM70	A	6	45.6	13.5	0.01	0.28	0.39	65.06	21.60	6.03	29.01	270.61
IDN2.11	IDN	SM70	A	9	43.8	11.3	0.01	0.20	0.35	62.71	21.60	6.03	29.01	270.61
IDN2.11	IDN	SM70	A	13	49.0	12.4	0.00	0.18	0.35	59.57	21.60	6.03	29.01	270.61
IDN2.14	IDN	SM70	A	0	52.4	16.4	0.04	0.29	0.12	55.03	17.78	17.19	30.63	368.22
IDN2.14	IDN	SM70	A	3	49.2	13.5	0.01	0.26	0.28	48.86	15.89	19.14	28.99	322.16
IDN2.14	IDN	SM70	A	6	45.9	14.5	0.02	0.27	0.39	50.65	19.57	25.25	31.88	351.62
IDN2.14	IDN	SM70	A	9	50.5	14.3	0.00	NA	NA	47.39	17.53	24.65	29.18	329.77
IDN2.14	IDN	SM70	A	13	55.0	15.1	0.00	0.20	0.34	48.84	18.90	18.32	30.34	250.95
IDN2.29	IDN	SM70	A	0	56.4	17.4	0.08	0.28	0.12	54.46	17.91	5.56	25.01	352.57
IDN2.29	IDN	SM70	A	3	58.6	18.5	0.00	0.29	0.38	53.30	16.36	9.13	22.34	332.59
IDN2.29	IDN	SM70	A	6	61.7	19.0	0.01	0.25	0.45	54.75	18.12	14.16	28.62	329.65
IDN2.29	IDN	SM70	A	9	53.7	16.3	0.01	0.21	0.40	50.30	18.81	16.72	28.27	359.55
IDN2.29	IDN	SM70	A	13	64.9	17.7	0.02	0.16	0.37	50.83	17.38	16.83	26.61	334.25
IDN2.31	IDN	SM70	A	0	45.4	13.7	0.07	0.25	0.14	69.77	18.54	21.92	27.55	288.80
IDN2.31	IDN	SM70	A	3	51.0	15.3	0.03	0.30	0.30	67.41	18.54	21.92	27.55	288.80
IDN2.31	IDN	SM70	A	6	54.5	16.1	0.01	0.21	0.26	65.06	18.54	21.92	27.55	288.80
IDN2.31	IDN	SM70	A	9	54.9	15.1	0.00	0.25	0.34	62.71	18.54	21.92	27.55	288.80
IDN2.31	IDN	SM70	A	13	47.6	11.9	0.00	0.24	0.33	59.57	18.54	21.92	27.55	288.80
IDN2.34	IDN	SM70	T	0	40.9	12.5	0.07	0.28	0.15	69.77	20.21	11.14	32.53	328.91
IDN2.34	IDN	SM70	T	3	48.7	15.3	0.03	0.37	0.42	67.41	20.21	11.14	32.53	328.91
IDN2.34	IDN	SM70	T	6	44.6	13.6	0.01	0.29	0.33	65.06	20.21	11.14	32.53	328.91
IDN2.34	IDN	SM70	T	9	45.2	12.3	0.00	0.21	0.36	62.71	20.21	11.14	32.53	328.91
IDN2.34	IDN	SM70	T	13	42.5	10.6	0.00	0.20	0.35	59.57	20.21	11.14	32.53	328.91
IDN2.41	IDN	SM70	T	0	37.0	11.1	0.13	0.24	0.12	96.01	17.36	9.28	28.44	359.19
IDN2.41	IDN	SM70	T	3	34.9	10.4	0.02	0.30	0.29	90.23	18.16	12.51	32.45	351.33
IDN2.41	IDN	SM70	T	6	36.3	10.6	0.01	0.30	0.43	91.47	15.43	33.20	29.70	273.71
IDN2.41	IDN	SM70	T	9	36.9	9.5	0.00	0.26	0.35	83.53	16.70	29.80	26.20	249.17
IDN2.41	IDN	SM70	T	13	35.0	8.1	0.00	0.22	0.32	74.69	15.49	27.75	25.44	235.88
IDN2.5	IDN	SM70	T	0	35.0	10.8	0.08	0.26	0.13	62.27	17.04	4.34	28.76	294.40
IDN2.5	IDN	SM70	T	3	32.4	9.9	0.01	0.30	0.44	61.25	17.61	39.17	34.01	285.41
IDN2.5	IDN	SM70	T	6	36.6	10.7	0.01	0.29	0.40	61.97	18.10	38.83	33.28	277.33
IDN2.5	IDN	SM70	T	9	35.3	9.7	0.01	0.25	0.36	60.34	18.30	39.06	33.32	254.02
IDN2.5	IDN	SM70	T	13	34.5	8.7	0.01	0.23	0.35	53.33	17.48	38.25	31.16	233.07
IDN3.1	IDN	SM70	T	0	43.7	13.4	0.10	0.25	0.14	69.77	21.12	19.78	31.34	281.45
IDN3.1	IDN	SM70	T	3	43.4	13.2	0.04	0.27	0.33	67.41	21.12	19.78	31.34	281.45
IDN3.1	IDN	SM70	T	6	46.0	13.7	0.02	0.27	0.45	65.06	21.12	19.78	31.34	281.45
IDN3.1	IDN	SM70	T	9	46.0	12.7	0.01	0.22	0.40	62.71	21.12	19.78	31.34	281.45
IDN3.1	IDN	SM70	T	13	44.4	11.0	0.00	0.19	0.34	59.57	21.12	19.78	31.34	281.45
IDN3.29	IDN	SM70	T	0	38.0	11.8	0.09	0.22	0.10	69.31	18.90	0.00	26.65	250.07
IDN3.29	IDN	SM70	T	3	39.6	12.2	0.03	0.28	0.32	73.17	16.54	1.84	22.97	220.17
IDN3.29	IDN	SM70	T	6	39.8	12.0	0.02	0.28	0.45	68.81	15.40	0.00	20.53	205.33
IDN3.29	IDN	SM70	T	9	40.7	11.1	0.01	0.23	0.38	63.00	20.11	2.45	25.82	223.97
IDN3.29	IDN	SM70	T	13	38.6	9.3	0.01	0.21	0.34	45.89	13.99	1.45	16.65	144.76
IDN3.9	IDN	SM70	A	0	46.8	14.6	0.09	0.27	0.10	72.99	18.05	46.07	29.88	264.59
IDN3.9	IDN	SM70	A	3	52.2	15.7	0.01	0.31	0.27	75.80	20.48	50.60	32.83	277.07
IDN3.9	IDN	SM70	A	6	46.2	14.2	0.01	0.34	0.40	73.23	21.76	52.11	33.72	288.15
IDN3.9	IDN	SM70	A	9	44.8	15.7	0.01	0.31	0.42	85.72	24.44	8.03	38.40	390.98
IDN3.9	IDN	SM70	A	13	54.1	15.0	0.01	0.24	0.35	69.75	20.79	6.37	33.81	329.83
JB1.14	JB	SM70	A	0	57.4	17.3	0.19	0.20	0.11	68.26	15.16	8.09	33.26	240.61
JB1.14	JB	SM70	A	3	46.6	14.1	0.07	0.30	0.29	67.60	15.16	8.09	33.26	240.61
JB1.14	JB	SM70	A	6	51.7	15.4	0.03	0.65	0.52	66.94	15.16	8.09	33.26	240.61
JB1.14	JB	SM70	A	9	55.4	16.1	0.01	0.83	0.48	66.28	15.16	8.09	33.26	240.61
JB1.14	JB	SM70	A	13	59.6	16.0	0.00	0.79	0.41	65.40	15.16	8.09	33.26	240.61
JB1.17	JB	SM70	T	0	78.6	23.4	0.10	0.32	0.14	70.94	8.64	2.98	22.64	293.45
JB1.17	JB	SM70	T	3	45.8	13.5	0.09	0.31	0.29	76.87	9.13	2.06	23.86	225.91
JB1.17	JB	SM70	T	6	41.2	12.1	0.02	NA	0.47	75.66	9.39	5.29	27.31	228.10
JB1.17	JB	SM70	T	9	53.3	15.6	0.00	0.85	0.46	71.92	11.98	5.84	28.04	261.43
JB1.17	JB	SM70	T	13	47.9	12.8	0.00	0.78	0.40	69.55	11.23	5.63	26.49	239.82
JB1.21	JB	SM70	A	0	59.4	18.4	0.19	0.23	0.11	65.73	10.24	8.69	24.51	326.43
JB1.21	JB	SM70	A	3	54.1	16.9	0.04	0.38	0.44	73.71	9.96	15.56	24.90	313.77
JB1.21	JB	SM70	A	6	62.4	20.0	0.02	0.80	0.54	80.28	12.79	9.91	31.01	351.00
JB1.21	JB	SM70	A	9	62.5	18.1	0.01	0.79	0.45	67.13	12.76	10.15	26.39	313.78
JB1.21	JB	SM70	A	13	66.1	18.6	0.00	0.62	0.44	70.27	12.08	8.15	23.04	288.26
JB1.32	JB	SM70	A	0	54.2	16.5	0.23	0.19	0.09	56.71	12.14	0.00	31.26	345.98
JB1.32	JB	SM70	A	3	51.1	15.0	0.05	0.34	0.35	59.20	11.75	7.93	32.91	346.75
JB1.32	JB	SM70	A	6	53.5	16.0	0.01	0.55	0.60	61.88	12.83	19.10	34.62	361.16
JB1.32	JB	SM70	A	9	56.7	16.3	0.00	0.76	0.54	59.47	13.22	24.72	32.19	359.26
JB1.32	JB	SM70	A	13	63.5	16.7	0.00	0.64	0.50	55.24	12.36	22.63	30.25	263.08
JB1.40	JB	SM70	T	0	55.6	16.5	0.16	0.25	0.12	68.26	14.87	24.49	35.71	NA
JB1.40	JB	SM70	T	3	49.8	15.1	0.06	0.42	0.43	67.60	14.87	24.49	35.71	NA
JB1.40	JB	SM70	T	6	57.8	17.4	0.02	0.75	0.47	66.94	14.87	24.49	35.71	NA
JB1.40	JB	SM70	T	9	60.8	17.0	0.01	0.86	0.40	66.28	14.87	24.49	35.71	NA
JB1.40	JB	SM70	T	13	62.6	16.7	0.00	0.81	0.36	65.40	14.87	24.49	35.71	NA
JB1.42	JB	SM70	T	0	48.8	14.7	0.17	0.28	0.10	68.26	NA	NA	NA	NA
JB1.42	JB	SM70	T	3	49.6	14.8	0.02	0.48	0.49	67.60	NA	NA	NA	NA
JB1.42	JB	SM70	T	6	60.7	18.1	0.00	0.96	0.47	66.94	NA	NA	NA	NA
JB1.42	JB	SM70	T	9	51.5	14.4	0.00	1.10	0.41	66.28	NA	NA	NA	NA
JB1.42	JB	SM70	T	13	60.1	15.6	0.00	0.98	0.40	65.40	NA	NA	NA	NA
JB1.43	JB	SM70	T	0	49.3	14.9	0.17	0.23	0.09	68.26	16.72	8.12	35.79	NA
JB1.43	JB	SM70	T	3	42.7	12.8	0.06	0.32	0.24	67.60	16.72	8.12	35.79	NA
JB1.43	JB	SM70	T	6	46.5	14.0	0.02	0.70	0.50	66.94	16.72	8.12	35.79	NA
JB1.43	JB	SM70	T	9	46.8	13.5	0.01	0.84	0.45	66.28	16.72	8.12	35.79	NA
JB1.43	JB	SM70	T	13	53.1	14.2	0.00	0.78	0.44	65.40	16.72	8.12	35.79	NA
JB1.44	JB	SM70	A	0	66.7	20.0	0.17	0.30	0.11	68.26	14.79	23.17	35.35	322.61
JB1.44	JB	SM70	A	3	54.2	16.4	0.05	0.66	0.54	67.60	14.79	23.17	35.35	322.61
JB1.44	JB	SM70	A	6	60.3	18.0	0.02	0.99	0.52	66.94	14.79	23.17	35.35	322.61
JB1.44	JB	SM70	A	9	66.7	18.8	0.01	1.01	0.48	66.28	14.79	23.17	35.35	322.61
JB1.44	JB	SM70	A	13	69.0	17.8	0.00	0.86	0.40	65.40	14.79	23.17	35.35	322.61
JB1.45	JB	SM70	A	0	72.8	22.2	0.15	0.25	0.12	62.03	13.70	5.49	26.55	341.14
JB1.45	JB	SM70	A	3	64.9	20.0	0.03	0.53	0.49	63.93	12.62	10.47	27.71	330.95
JB1.45	JB	SM70	A	6	70.4	21.7	0.01	0.91	0.47	61.94	14.12	13.22	32.59	345.90
JB1.45	JB	SM70	A	9	74.0	21.4	0.00	0.89	0.42	55.78	14.98	11.79	27.60	331.19
JB1.45	JB	SM70	A	13	NA	NA	0.00	0.68	0.39	57.98	12.46	7.77	23.58	285.98
JB1.46	JB	SM70	T	0	48.5	14.7	0.22	0.20	0.11	75.08	12.09	4.53	25.38	329.99
JB1.46	JB	SM70	T	3	59.4	18.2	0.04	0.42	0.44	81.92	10.72	8.88	24.19	325.21
JB1.46	JB	SM70	T	6	61.2	18.4	0.02	0.87	0.55	77.45	13.53	11.72	26.15	341.44
JB1.46	JB	SM70	T	9	66.0	18.7	0.01	0.93	0.46	76.06	12.72	9.89	22.33	298.42
JB1.46	JB	SM70	T	13	64.9	17.0	0.00	0.73	0.43	71.87	11.82	8.93	15.24	268.02
JB1.8	JB	SM70	T	0	47.4	14.2	0.22	0.21	0.09	60.23	9.57	2.09	29.61	313.70
JB1.8	JB	SM70	T	3	40.7	12.1	0.07	0.33	0.35	60.77	10.07	7.40	29.02	300.28
JB1.8	JB	SM70	T	6	43.8	12.9	0.01	0.43	0.61	64.26	9.70	10.29	28.23	297.62
JB1.8	JB	SM70	T	9	45.6	12.8	0.01	0.66	0.51	66.70	10.91	10.07	28.81	308.53
JB1.8	JB	SM70	T	13	48.2	12.4	0.00	0.65	0.42	56.26	10.28	11.56	25.70	298.86
PL1.18	PL	SM70	T	0	33.3	9.8	0.12	0.24	0.16	42.94	9.75	0.00	20.97	233.93
PL1.18	PL	SM70	T	3	28.1	8.1	0.03	0.19	0.42	41.92	10.30	4.01	20.31	230.33
PL1.18	PL	SM70	T	6	27.4	7.6	0.04	0.15	0.45	41.70	9.71	6.38	18.58	243.75
PL1.18	PL	SM70	T	9	27.3	7.2	0.03	0.08	0.85	33.75	10.32	5.03	17.20	212.51
PL1.18	PL	SM70	T	13	42.1	9.9	0.02	0.04	0.79	39.47	10.38	7.08	19.12	221.13
PL1.21	PL	SM70	T	0	51.6	15.6	0.04	0.34	0.13	48.35	13.03	9.54	31.00	299.87
PL1.21	PL	SM70	T	6	60.8	17.6	0.02	0.16	0.69	44.58	13.03	9.54	31.00	299.87
PL1.21	PL	SM70	T	9	54.1	14.2	0.02	0.10	0.89	42.69	13.03	9.54	31.00	299.87
PL1.21	PL	SM70	T	13	59.0	14.4	0.01	0.07	0.61	40.17	13.03	9.54	31.00	299.87
PL1.39	PL	SM70	T	0	39.8	11.4	0.12	0.24	0.13	40.03	12.86	0.29	30.29	288.61
PL1.39	PL	SM70	T	3	44.9	12.5	0.03	0.13	0.56	45.79	15.07	8.65	28.19	362.83
PL1.39	PL	SM70	T	6	39.5	10.8	0.04	0.11	0.85	38.92	13.44	13.99	30.16	342.78
PL1.39	PL	SM70	T	9	39.0	9.9	0.03	0.07	0.81	36.82	13.12	14.38	29.27	322.96
PL1.39	PL	SM70	T	13	40.3	9.2	0.02	0.05	0.70	33.73	12.75	14.34	27.08	307.26
PL1.49	PL	SM70	T	0	32.6	9.9	0.09	0.29	0.15	51.57	11.28	5.49	12.50	297.63
PL1.49	PL	SM70	T	3	29.3	9.3	0.04	0.20	0.44	48.68	14.23	10.75	16.76	353.93
PL1.49	PL	SM70	T	6	34.5	9.7	0.04	0.12	0.80	44.58	9.29	43.64	24.49	250.56
PL1.49	PL	SM70	T	9	41.0	10.8	0.03	0.08	0.69	40.94	9.46	43.09	25.22	252.25
PL1.49	PL	SM70	T	13	44.6	10.7	0.02	0.05	0.63	39.87	9.64	41.44	22.89	240.96
PL2.12	PL	SM70	A	0	30.8	9.4	0.09	0.31	0.12	48.35	16.26	6.66	26.34	290.70
PL2.12	PL	SM70	A	6	38.0	11.2	0.03	0.17	NA	44.58	16.26	6.66	26.34	290.70
PL2.12	PL	SM70	A	9	40.7	10.8	0.02	0.09	0.84	42.69	16.26	6.66	26.34	290.70
PL2.12	PL	SM70	A	13	40.6	9.6	0.01	0.08	0.80	40.17	16.26	6.66	26.34	290.70
PL2.35	PL	SM70	A	0	36.3	11.0	0.10	0.34	0.09	48.35	13.64	25.48	26.98	NA
PL2.35	PL	SM70	A	3	41.9	12.8	0.03	0.28	0.25	46.46	13.64	25.48	26.98	NA
PL2.35	PL	SM70	A	6	37.5	11.0	0.03	0.14	NA	44.58	13.64	25.48	26.98	NA
PL2.35	PL	SM70	A	9	36.9	9.6	0.03	0.11	0.76	42.69	13.64	25.48	26.98	NA
PL2.35	PL	SM70	A	13	42.5	10.1	0.01	0.10	0.73	40.17	13.64	25.48	26.98	NA
PL2.40	PL	SM70	T	0	53.6	15.6	0.06	0.25	0.07	48.35	15.68	2.32	27.53	301.43
PL2.40	PL	SM70	T	6	52.6	14.3	0.02	0.09	NA	44.58	15.68	2.32	27.53	301.43
PL2.40	PL	SM70	T	9	53.2	12.9	0.01	0.08	0.80	42.69	15.68	2.32	27.53	301.43
PL2.40	PL	SM70	T	13	59.9	13.2	0.01	0.03	0.66	40.17	15.68	2.32	27.53	301.43
PL2.49	PL	SM70	T	0	56.5	17.1	0.07	0.24	0.10	48.35	12.15	25.87	28.57	298.97
PL2.49	PL	SM70	T	3	54.9	16.3	0.04	0.21	0.25	46.46	12.15	25.87	28.57	298.97
PL2.49	PL	SM70	T	6	50.6	14.8	0.02	NA	NA	44.58	12.15	25.87	28.57	298.97
PL2.49	PL	SM70	T	9	55.3	14.8	0.01	0.08	0.94	42.69	12.15	25.87	28.57	298.97
PL2.49	PL	SM70	T	13	59.1	14.8	0.01	0.04	0.74	40.17	12.15	25.87	28.57	298.97
PL2.5	PL	SM70	A	0	34.9	10.4	0.10	0.27	0.16	51.76	12.79	6.54	9.81	340.76
PL2.5	PL	SM70	A	3	42.3	12.1	0.03	0.23	0.62	53.14	11.47	10.04	9.75	316.62
PL2.5	PL	SM70	A	6	37.4	10.2	0.03	0.12	0.82	51.23	12.27	35.99	25.90	313.53
PL2.5	PL	SM70	A	9	27.9	7.0	0.03	0.08	0.80	47.26	9.23	33.43	20.21	212.43
PL2.5	PL	SM70	A	13	41.8	9.5	0.01	0.05	0.70	44.40	10.60	32.92	23.90	272.82
PL2.50	PL	SM70	A	0	36.5	10.7	0.10	0.32	0.09	48.35	12.35	11.88	28.40	286.91
PL2.50	PL	SM70	A	6	37.5	11.0	0.03	0.17	NA	44.58	12.35	11.88	28.40	286.91
PL2.50	PL	SM70	A	9	41.1	10.7	0.02	0.10	0.92	42.69	12.35	11.88	28.40	286.91
PL2.50	PL	SM70	A	13	39.7	9.5	0.01	0.07	0.84	40.17	12.35	11.88	28.40	286.91
PL2.7	PL	SM70	A	0	33.3	9.6	0.13	0.29	0.16	50.40	11.22	14.68	18.42	296.71
PL2.7	PL	SM70	A	6	38.1	10.1	0.03	0.10	0.86	48.36	13.22	40.19	26.44	306.75
PL2.7	PL	SM70	A	9	35.2	8.4	0.02	0.07	0.85	44.57	12.90	37.75	25.09	286.72
PL2.7	PL	SM70	A	13	39.2	8.9	0.02	0.05	0.72	47.35	12.05	5.68	17.96	281.88
IDN1.15	IDN	SM90	T	0	84.2	22.7	0.04	0.37	0.14	89.35	15.63	15.94	25.39	306.30
IDN1.15	IDN	SM90	T	3	82.6	22.6	0.00	0.40	0.31	84.90	15.00	18.86	24.33	297.66
IDN1.15	IDN	SM90	T	6	85.0	23.1	0.00	0.40	0.31	89.00	15.97	17.90	25.22	314.02
IDN1.15	IDN	SM90	T	9	80.0	20.7	0.00	0.37	0.26	69.74	15.75	19.66	24.06	295.68
IDN1.15	IDN	SM90	T	13	63.8	15.5	0.00	0.29	0.26	73.99	14.54	18.70	22.59	293.63
IDN1.24	IDN	SM90	T	0	66.0	19.1	0.03	0.37	0.19	90.14	14.47	11.86	28.07	283.01
IDN1.24	IDN	SM90	T	3	67.4	19.9	0.00	0.41	0.31	85.91	17.41	14.16	28.33	260.86
IDN1.24	IDN	SM90	T	6	65.4	18.4	0.00	0.38	0.27	81.68	16.59	37.40	26.43	255.89
IDN1.24	IDN	SM90	T	9	61.9	16.8	0.00	0.33	0.28	77.45	13.01	36.31	27.10	265.56
IDN1.24	IDN	SM90	T	13	64.5	16.1	0.00	0.29	0.21	71.80	13.44	30.36	25.63	253.81
IDN1.32	IDN	SM90	A	0	66.4	19.4	0.03	0.35	0.21	90.14	13.70	6.12	21.24	311.82
IDN1.32	IDN	SM90	A	3	NA	NA	0.00	NA	NA	NA	NA	NA	NA	NA
IDN1.32	IDN	SM90	A	6	71.1	20.5	0.00	0.34	0.35	81.68	13.24	30.51	26.76	293.54
IDN1.32	IDN	SM90	A	9	68.4	18.5	0.00	0.29	0.26	77.45	13.01	31.71	24.12	276.47
IDN1.32	IDN	SM90	A	13	68.4	17.6	0.00	0.26	0.26	71.80	10.51	30.00	21.03	225.66
IDN1.5	IDN	SM90	T	0	43.1	12.9	NA	0.41	0.23	90.14	20.82	15.11	29.62	339.15
IDN1.5	IDN	SM90	T	3	44.3	13.5	0.00	0.41	0.36	85.91	20.82	15.11	29.62	339.15
IDN1.5	IDN	SM90	T	6	44.6	13.1	0.00	0.37	0.39	81.68	20.82	15.11	29.62	339.15
IDN1.5	IDN	SM90	T	9	44.9	12.2	0.00	0.28	0.32	77.45	20.82	15.11	29.62	339.15
IDN1.5	IDN	SM90	T	13	41.5	10.5	0.00	0.27	0.31	71.80	20.82	15.11	29.62	339.15
IDN2.21	IDN	SM90	T	0	61.2	16.8	0.07	0.33	0.16	90.14	15.13	10.45	24.48	267.36
IDN2.21	IDN	SM90	T	3	67.0	18.4	0.00	0.37	0.33	85.91	17.02	13.45	26.35	255.86
IDN2.21	IDN	SM90	T	6	62.4	16.6	0.00	0.39	0.30	81.68	15.08	29.10	26.99	298.96
IDN2.21	IDN	SM90	T	9	64.7	16.2	0.00	0.34	0.25	77.45	11.74	25.98	24.98	282.24
IDN2.21	IDN	SM90	T	13	72.8	17.4	0.00	0.31	0.24	71.80	15.07	30.38	26.31	282.26
IDN2.46	IDN	SM90	T	0	30.6	8.2	NA	0.36	0.22	90.14	25.63	14.86	30.25	NA
IDN2.46	IDN	SM90	T	3	36.4	9.6	0.00	0.27	0.35	85.91	25.63	14.86	30.25	NA
IDN2.46	IDN	SM90	T	6	29.6	7.8	0.00	0.26	0.35	81.68	25.63	14.86	30.25	NA
IDN2.46	IDN	SM90	T	9	31.0	6.5	0.00	0.22	0.28	77.45	25.63	14.86	30.25	NA
IDN2.46	IDN	SM90	T	13	30.3	6.4	0.00	0.17	0.23	71.80	25.63	14.86	30.25	NA
IDN3.17	IDN	SM90	A	0	50.9	15.1	0.02	0.41	0.20	90.14	16.92	16.33	29.39	341.06
IDN3.17	IDN	SM90	A	3	NA	NA	0.00	NA	NA	NA	NA	NA	NA	NA
IDN3.17	IDN	SM90	A	6	39.7	11.4	0.00	0.33	0.26	81.68	16.62	18.59	28.32	312.08
IDN3.17	IDN	SM90	A	9	54.5	15.2	0.00	0.33	0.27	77.45	17.48	11.68	29.47	299.39
IDN3.17	IDN	SM90	A	13	48.8	12.6	0.00	0.26	0.24	71.80	16.53	12.68	27.18	283.21
IDN3.27	IDN	SM90	T	0	71.9	20.6	0.00	0.41	0.20	90.14	14.90	13.21	28.14	313.24
IDN3.27	IDN	SM90	T	3	68.6	19.8	0.00	0.44	0.38	85.91	15.80	17.52	31.30	325.97
IDN3.27	IDN	SM90	T	6	77.4	22.1	0.00	0.42	0.32	81.68	15.70	17.69	28.25	300.49
IDN3.27	IDN	SM90	T	9	53.5	14.5	0.00	0.37	0.32	77.45	16.45	17.83	27.56	297.21
IDN3.27	IDN	SM90	T	13	75.9	19.1	0.00	0.36	0.31	71.80	14.78	17.29	27.81	296.40
JB1.10	JB	SM90	A	0	98.6	30.0	0.06	0.39	0.18	90.68	9.08	21.83	22.44	269.12
JB1.10	JB	SM90	A	3	99.7	29.8	0.00	0.44	0.40	89.11	8.90	22.90	24.70	285.24
JB1.10	JB	SM90	A	6	115.2	35.9	0.00	0.99	0.53	87.53	9.94	42.86	23.91	285.73
JB1.10	JB	SM90	A	9	126.8	38.9	0.00	0.87	0.47	85.95	11.05	43.26	26.08	300.70
JB1.10	JB	SM90	A	13	109.1	31.5	0.00	0.73	0.45	83.85	11.52	40.04	24.20	311.09
JB1.11	JB	SM90	T	0	86.3	25.5	NA	0.31	0.14	90.68	13.26	7.63	29.05	322.21
JB1.11	JB	SM90	T	3	89.1	27.1	0.00	0.55	0.49	89.11	13.26	7.63	29.05	322.21
JB1.11	JB	SM90	T	6	92.3	27.9	0.00	0.89	0.47	87.53	13.26	7.63	29.05	322.21
JB1.11	JB	SM90	T	9	91.8	27.9	0.00	0.90	0.45	85.95	13.26	7.63	29.05	322.21
JB1.11	JB	SM90	T	13	97.5	26.7	0.00	0.80	0.41	83.85	13.26	7.63	29.05	322.21
JB1.12	JB	SM90	A	0	108.9	32.4	0.07	0.36	0.18	90.68	8.92	17.54	23.49	267.00
JB1.12	JB	SM90	A	3	106.9	32.8	0.00	0.69	0.48	89.11	9.21	22.10	26.40	278.74
JB1.12	JB	SM90	A	6	122.3	37.0	0.00	0.75	0.49	87.53	12.11	15.44	26.95	368.17
JB1.12	JB	SM90	A	9	119.2	35.3	0.00	0.86	0.52	85.95	12.99	14.17	27.46	381.20
JB1.12	JB	SM90	A	13	118.8	32.9	0.00	0.61	0.45	83.85	12.99	14.65	26.82	365.24
JB1.15	JB	SM90	T	0	73.0	22.1	0.16	0.26	0.11	90.88	8.74	26.83	25.32	269.21
JB1.15	JB	SM90	T	3	76.8	22.7	0.00	0.56	0.49	77.65	8.27	32.47	24.21	236.18
JB1.15	JB	SM90	T	6	73.8	21.5	0.00	0.96	0.44	112.97	8.72	32.86	24.43	230.90
JB1.15	JB	SM90	T	9	84.6	23.6	0.00	0.85	0.45	69.44	10.04	33.17	25.37	189.00
JB1.15	JB	SM90	T	13	79.8	21.3	0.00	0.78	0.37	86.18	10.91	34.32	25.01	272.97
JB1.18	JB	SM90	T	0	94.0	26.9	NA	0.35	0.17	90.68	11.61	22.37	29.73	NA
JB1.18	JB	SM90	T	3	87.6	26.5	0.00	0.65	0.53	89.11	11.61	22.37	29.73	NA
JB1.18	JB	SM90	T	6	92.8	26.8	0.00	0.94	0.52	87.53	11.61	22.37	29.73	NA
JB1.18	JB	SM90	T	9	94.8	26.6	0.00	1.02	0.49	85.95	11.61	22.37	29.73	NA
JB1.18	JB	SM90	T	13	108.5	29.5	0.00	0.81	0.41	83.85	11.61	22.37	29.73	NA
JB1.19	JB	SM90	T	0	65.9	18.9	0.14	0.30	0.13	90.68	8.57	15.17	26.32	263.87
JB1.19	JB	SM90	T	3	67.2	19.5	0.00	0.57	0.53	89.11	7.53	9.85	22.02	319.34
JB1.19	JB	SM90	T	6	70.8	20.1	0.00	0.86	0.54	87.53	7.96	11.09	20.48	303.48
JB1.19	JB	SM90	T	9	73.7	19.7	0.00	0.84	0.45	85.95	9.34	11.21	25.09	337.64
JB1.19	JB	SM90	T	13	74.1	18.8	0.00	0.61	0.33	83.85	9.64	12.68	27.64	353.23
JB1.28	JB	SM90	A	0	80.9	24.3	NA	0.32	0.15	90.68	9.77	12.81	29.19	314.50
JB1.28	JB	SM90	A	3	92.1	28.1	0.00	0.55	0.48	89.11	9.77	12.81	29.19	314.50
JB1.28	JB	SM90	A	6	93.4	29.0	0.00	0.86	0.55	87.53	9.77	12.81	29.19	314.50
JB1.28	JB	SM90	A	9	89.0	25.7	0.00	0.83	0.46	85.95	9.77	12.81	29.19	314.50
JB1.28	JB	SM90	A	13	94.9	27.0	0.00	0.69	0.46	83.85	9.77	12.81	29.19	314.50
JB1.3	JB	SM90	T	0	74.8	22.0	NA	0.35	0.16	90.68	12.03	4.36	34.29	308.28
JB1.3	JB	SM90	T	3	73.2	21.7	0.00	0.62	0.53	89.11	12.03	4.36	34.29	308.28
JB1.3	JB	SM90	T	6	77.9	23.0	0.00	0.83	0.50	87.53	12.03	4.36	34.29	308.28
JB1.3	JB	SM90	T	9	82.3	23.1	0.00	0.92	0.48	85.95	12.03	4.36	34.29	308.28
JB1.3	JB	SM90	T	13	87.2	23.1	0.00	0.77	0.45	83.85	12.03	4.36	34.29	308.28
JB1.30	JB	SM90	A	0	99.7	32.2	NA	0.37	0.18	90.68	11.10	8.69	30.89	322.05
JB1.30	JB	SM90	A	3	92.2	28.4	0.00	0.61	0.47	89.11	11.10	8.69	30.89	322.05
JB1.30	JB	SM90	A	6	103.8	32.4	0.00	0.87	0.53	87.53	11.10	8.69	30.89	322.05
JB1.30	JB	SM90	A	9	102.1	31.3	0.00	0.83	0.51	85.95	11.10	8.69	30.89	322.05
JB1.30	JB	SM90	A	13	111.4	32.6	0.00	0.80	0.46	83.85	11.10	8.69	30.89	322.05
JB1.31	JB	SM90	T	0	77.6	23.0	0.13	0.26	0.10	90.68	7.70	21.59	23.99	276.31
JB1.31	JB	SM90	T	3	70.1	21.2	0.00	0.52	0.44	89.11	8.15	25.89	23.84	395.31
JB1.31	JB	SM90	T	6	73.5	22.6	0.00	0.82	0.44	87.53	9.53	26.37	27.04	333.75
JB1.31	JB	SM90	T	9	78.5	22.8	0.00	0.79	0.41	85.95	8.72	6.10	23.54	317.89
JB1.31	JB	SM90	T	13	76.5	21.0	0.00	0.73	0.40	83.85	10.43	6.87	25.26	325.95
JB1.36	JB	SM90	A	0	94.6	28.6	NA	0.37	0.17	90.68	12.52	19.81	30.92	337.69
JB1.36	JB	SM90	A	3	91.7	28.1	0.00	0.58	0.45	89.11	12.52	19.81	30.92	337.69
JB1.36	JB	SM90	A	6	103.9	32.0	0.00	1.13	0.63	87.53	12.52	19.81	30.92	337.69
JB1.36	JB	SM90	A	9	100.3	30.0	0.00	0.88	0.46	85.95	12.52	19.81	30.92	337.69
JB1.36	JB	SM90	A	13	97.8	27.6	0.00	0.87	0.43	83.85	12.52	19.81	30.92	337.69
JB1.6	JB	SM90	A	0	86.4	24.3	0.08	0.33	0.15	90.68	8.46	31.85	27.06	344.13
JB1.6	JB	SM90	A	3	95.3	28.0	0.00	0.59	0.48	89.11	8.79	37.49	29.29	368.46
JB1.6	JB	SM90	A	6	87.5	26.8	0.00	0.78	0.49	87.53	9.17	40.64	32.09	379.86
JB1.6	JB	SM90	A	9	92.3	27.3	0.00	0.83	0.50	85.95	8.86	41.92	34.25	387.91
JB1.6	JB	SM90	A	13	101.8	27.7	0.00	0.71	0.41	83.85	10.88	38.89	28.83	361.19
PL1.13	PL	SM90	A	0	57.4	17.1	0.01	0.31	0.69	84.75	11.57	50.75	27.90	347.22
PL1.13	PL	SM90	A	3	67.7	19.4	0.00	0.20	0.88	81.68	10.01	36.31	25.73	308.79
PL1.13	PL	SM90	A	6	67.0	18.3	0.00	0.14	0.86	78.61	9.25	38.64	24.49	302.06
PL1.13	PL	SM90	A	9	65.3	16.7	0.00	0.11	0.72	75.54	9.97	36.32	22.76	294.11
PL1.13	PL	SM90	A	13	79.2	19.3	0.00	0.10	0.49	71.45	9.75	35.34	22.91	270.52
PL1.19	PL	SM90	T	0	54.5	16.4	0.03	0.29	0.32	77.21	8.72	7.21	22.21	343.49
PL1.19	PL	SM90	T	3	NA	NA	0.00	NA	NA	NA	NA	NA	NA	NA
PL1.19	PL	SM90	T	6	57.2	16.3	0.00	0.14	0.91	69.87	9.69	9.97	12.54	299.45
PL1.19	PL	SM90	T	9	59.8	16.3	0.00	0.10	0.86	84.36	7.62	47.61	26.39	293.83
PL1.19	PL	SM90	T	13	58.8	14.6	0.00	0.10	0.71	65.44	7.43	44.86	25.28	285.01
PL1.22	PL	SM90	A	0	56.0	16.8	NA	0.18	0.16	84.75	11.43	18.65	29.60	332.74
PL1.22	PL	SM90	A	3	NA	NA	0.00	NA	0.22	81.68	11.43	18.65	29.60	332.74
PL1.22	PL	SM90	A	6	44.5	12.0	0.00	0.12	NA	78.61	11.43	18.65	29.60	332.74
PL1.22	PL	SM90	A	9	61.6	15.5	0.00	0.07	0.75	75.54	11.43	18.65	29.60	332.74
PL1.22	PL	SM90	A	13	58.8	14.7	0.00	0.08	0.73	71.45	11.43	18.65	29.60	332.74
PL1.27	PL	SM90	T	0	71.8	22.9	NA	0.23	0.07	84.75	10.31	17.02	29.63	331.24
PL1.27	PL	SM90	T	3	NA	NA	0.00	NA	NA	81.68	10.31	17.02	29.63	331.24
PL1.27	PL	SM90	T	6	71.1	22.4	0.00	0.15	0.85	78.61	10.31	17.02	29.63	331.24
PL1.27	PL	SM90	T	9	81.0	24.0	0.00	0.08	0.74	75.54	10.31	17.02	29.63	331.24
PL1.27	PL	SM90	T	13	85.5	22.8	0.00	0.09	0.61	71.45	10.31	17.02	29.63	331.24
PL1.29	PL	SM90	A	0	54.5	16.1	0.02	0.31	0.46	84.75	9.74	12.96	20.91	305.36
PL1.29	PL	SM90	A	3	NA	NA	0.00	NA	NA	NA	NA	NA	NA	NA
PL1.29	PL	SM90	A	6	53.9	15.3	0.00	0.12	0.87	78.61	11.92	15.61	23.84	332.67
PL1.29	PL	SM90	A	9	58.3	15.7	0.00	0.10	0.75	75.54	9.96	9.42	22.88	315.17
PL1.29	PL	SM90	A	13	62.0	16.0	0.00	0.08	0.66	71.45	10.58	11.10	23.23	311.03
PL1.34	PL	SM90	T	0	78.2	23.3	NA	0.21	0.17	84.75	9.54	14.67	28.76	353.95
PL1.34	PL	SM90	T	3	NA	NA	0.00	NA	NA	81.68	9.54	14.67	28.76	353.95
PL1.34	PL	SM90	T	6	69.4	1.8	0.00	0.21	0.81	78.61	9.54	14.67	28.76	353.95
PL1.34	PL	SM90	T	9	82.6	21.6	0.00	0.16	0.89	75.54	9.54	14.67	28.76	353.95
PL1.34	PL	SM90	T	13	81.1	20.1	0.00	0.12	0.68	71.45	9.54	14.67	28.76	353.95
PL1.4	PL	SM90	T	0	58.3	16.7	0.03	0.32	0.27	86.49	7.72	9.44	21.17	323.83
PL1.4	PL	SM90	T	3	NA	NA	0.00	NA	NA	NA	NA	NA	NA	NA
PL1.4	PL	SM90	T	6	55.0	15.4	0.00	0.18	0.90	69.40	9.21	14.51	25.68	356.42
PL1.4	PL	SM90	T	9	63.6	16.9	0.00	0.12	0.75	76.18	8.77	12.46	24.40	338.14
PL1.4	PL	SM90	T	13	56.6	13.6	0.00	0.10	0.66	70.13	8.63	14.42	22.83	317.96
PL1.46	PL	SM90	A	0	55.2	16.3	NA	0.30	0.10	84.75	12.44	27.91	27.04	283.18
PL1.46	PL	SM90	A	3	58.5	17.5	0.00	0.22	0.34	81.68	12.44	27.91	27.04	283.18
PL1.46	PL	SM90	A	6	61.4	18.3	0.00	0.16	NA	78.61	12.44	27.91	27.04	283.18
PL1.46	PL	SM90	A	9	68.6	18.1	0.00	0.12	1.00	75.54	12.44	27.91	27.04	283.18
PL1.46	PL	SM90	A	13	66.8	17.3	0.00	0.11	0.84	71.45	12.44	27.91	27.04	283.18
PL2.23	PL	SM90	A	0	56.8	16.3	NA	0.23	0.38	84.75	8.47	16.94	26.53	355.40
PL2.23	PL	SM90	A	3	54.5	15.3	0.00	0.20	0.25	81.68	8.47	16.94	26.53	355.40
PL2.23	PL	SM90	A	6	36.8	9.6	0.00	0.16	0.87	78.61	8.47	16.94	26.53	355.40
PL2.23	PL	SM90	A	9	58.7	13.4	0.00	0.13	0.76	75.54	8.47	16.94	26.53	355.40
PL2.23	PL	SM90	A	13	49.6	11.5	0.00	0.12	0.73	71.45	8.47	16.94	26.53	355.40
PL2.33	PL	SM90	T	0	64.1	19.1	0.03	0.31	0.29	91.92	8.97	11.36	23.91	332.39
PL2.33	PL	SM90	T	3	NA	NA	0.00	NA	NA	NA	NA	NA	NA	NA
PL2.33	PL	SM90	T	6	61.7	17.7	0.00	0.18	0.79	83.57	6.84	36.78	23.09	290.81
PL2.33	PL	SM90	T	9	70.0	19.1	0.00	0.15	0.75	84.43	7.90	28.05	23.14	283.18
PL2.33	PL	SM90	T	13	64.0	15.9	0.00	0.10	0.62	72.09	5.96	31.52	21.59	268.07
PL2.34	PL	SM90	A	0	65.9	19.9	0.01	0.28	0.42	84.75	10.53	6.93	22.90	323.06
PL2.34	PL	SM90	A	3	67.6	20.3	0.00	0.31	0.79	81.68	10.51	9.01	21.34	360.08
PL2.34	PL	SM90	A	6	63.1	18.3	0.00	0.25	0.83	78.61	11.55	9.82	8.95	350.09
PL2.34	PL	SM90	A	9	57.6	16.0	0.00	0.16	0.78	75.54	10.55	11.38	25.26	321.74
PL2.34	PL	SM90	A	13	78.5	20.1	0.00	0.14	0.71	71.45	9.98	9.98	24.07	320.28
PL3.31	PL	SM90	T	0	57.4	16.2	NA	0.39	0.32	84.75	10.08	12.46	26.58	350.31
PL3.31	PL	SM90	T	3	69.9	20.5	0.00	0.33	0.38	81.68	10.08	12.46	26.58	350.31
PL3.31	PL	SM90	T	6	94.6	26.4	0.00	0.29	0.79	78.61	10.08	12.46	26.58	350.31
PL3.31	PL	SM90	T	9	96.8	24.0	0.00	0.11	0.95	75.54	10.08	12.46	26.58	350.31
PL3.31	PL	SM90	T	13	92.5	22.3	0.00	0.10	0.68	71.45	10.08	12.46	26.58	350.31
