# Supplementary material for: Modeling the vacuolar storage of malate shed lights on pre- and post-harvest fruit acidity
Source: BMC Plant Biol. 2014 Nov 18;14:310. doi: 10.1186/s12870-014-0310-7 (PMC4239383; doi:10.1186/s12870-014-0310-7)
Supplement: Additional file 4: — A text file of the post-harvest data of the 2012 experiment used to run the malate model. [file 12870_2014_310_MOESM4_ESM.txt]

ID	genotype	treatment	stage	FWpulp	DWpulp	oxalateMF	citrateMF	malateMF	chloreMF	PhosphoreMF	CaMF	MgMF	KMF
IDN1.13	IDN	K-	0	39.1	12.1	0.13	0.29	0.10	69.77	21.99	42.65	21.64	301.35
IDN1.13	IDN	K-	3	40.9	12.3	0.03	0.28	0.38	67.41	21.99	42.65	21.64	301.35
IDN1.13	IDN	K-	6	44.1	12.9	0.01	0.25	0.44	65.06	21.99	42.65	21.64	301.35
IDN1.13	IDN	K-	9	41.1	11.4	0.01	0.21	0.40	62.71	21.99	42.65	21.64	301.35
IDN1.13	IDN	K-	13	38.0	9.9	0.00	0.18	0.31	59.57	21.99	42.65	21.64	301.35
IDN1.22	IDN	K-	0	30.6	9.5	0.13	0.29	0.09	69.77	21.35	47.96	8.35	310.36
IDN1.22	IDN	K-	3	36.4	11.1	0.03	0.29	0.38	67.41	21.35	47.96	8.35	310.36
IDN1.22	IDN	K-	6	38.3	11.2	0.01	0.30	0.40	65.06	21.35	47.96	8.35	310.36
IDN1.22	IDN	K-	9	39.5	11.2	0.01	0.24	0.38	62.71	21.35	47.96	8.35	310.36
IDN1.22	IDN	K-	13	36.5	9.6	0.00	0.22	0.34	59.57	21.35	47.96	8.35	310.36
IDN1.26	IDN	K-	0	50.1	15.1	0.13	0.35	0.14	69.77	21.04	13.79	27.87	293.09
IDN1.26	IDN	K-	3	49.4	14.7	0.03	0.35	0.40	67.41	21.04	13.79	27.87	293.09
IDN1.26	IDN	K-	6	55.9	16.2	0.01	0.26	0.42	65.06	21.04	13.79	27.87	293.09
IDN1.26	IDN	K-	9	60.2	16.6	0.01	0.25	0.39	62.71	21.04	13.79	27.87	293.09
IDN1.26	IDN	K-	13	51.9	13.4	0.00	0.21	0.36	59.57	21.04	13.79	27.87	293.09
IDN1.30	IDN	K-	0	36.0	11.1	0.13	0.27	0.10	69.77	15.99	20.02	27.11	306.21
IDN1.30	IDN	K-	3	38.6	11.7	0.03	0.28	0.35	67.41	15.99	20.02	27.11	306.21
IDN1.30	IDN	K-	6	37.6	11.4	0.01	0.22	0.41	65.06	15.99	20.02	27.11	306.21
IDN1.30	IDN	K-	9	41.9	12.0	0.01	0.26	0.39	62.71	15.99	20.02	27.11	306.21
IDN1.30	IDN	K-	13	38.2	9.9	0.00	0.18	0.31	59.57	15.99	20.02	27.11	306.21
IDN1.33	IDN	K-	0	41.6	12.7	0.13	0.25	0.08	69.77	18.09	16.12	23.11	293.45
IDN1.33	IDN	K-	3	48.5	14.7	0.03	0.27	0.34	67.41	18.09	16.12	23.11	293.45
IDN1.33	IDN	K-	6	45.7	13.6	0.01	0.29	0.43	65.06	18.09	16.12	23.11	293.45
IDN1.33	IDN	K-	9	52.8	14.5	0.01	0.22	0.37	62.71	18.09	16.12	23.11	293.45
IDN1.33	IDN	K-	13	50.5	13.0	0.00	0.23	0.33	59.57	18.09	16.12	23.11	293.45
IDN1.45	IDN	K-	0	29.4	9.4	0.13	0.29	0.09	69.77	20.51	9.16	13.90	286.90
IDN1.45	IDN	K-	3	34.4	10.6	0.03	0.27	0.37	67.41	20.51	9.16	13.90	286.90
IDN1.45	IDN	K-	6	35.0	10.4	0.01	0.28	0.47	65.06	20.51	9.16	13.90	286.90
IDN1.45	IDN	K-	9	38.5	10.8	0.01	0.23	0.40	62.71	20.51	9.16	13.90	286.90
IDN1.45	IDN	K-	13	38.7	10.1	0.00	0.22	0.37	59.57	20.51	9.16	13.90	286.90
IDN2.36	IDN	K+	0	31.6	9.6	0.15	0.22	0.07	69.77	21.67	9.64	26.22	284.78
IDN2.36	IDN	K+	3	33.1	10.2	0.03	0.25	0.28	67.41	21.67	9.64	26.22	284.78
IDN2.36	IDN	K+	6	38.9	11.3	0.01	0.30	0.37	65.06	21.67	9.64	26.22	284.78
IDN2.36	IDN	K+	9	39.7	10.9	0.01	0.31	0.34	62.71	21.67	9.64	26.22	284.78
IDN2.36	IDN	K+	13	37.9	9.8	0.00	0.24	0.34	59.57	21.67	9.64	26.22	284.78
IDN2.4	IDN	K+	0	28.2	8.8	0.15	0.29	0.08	69.77	21.63	20.17	30.41	294.82
IDN2.4	IDN	K+	3	33.2	10.3	0.03	0.31	0.10	67.41	21.63	20.17	30.41	294.82
IDN2.4	IDN	K+	6	33.2	9.6	0.01	0.21	0.45	65.06	21.63	20.17	30.41	294.82
IDN2.4	IDN	K+	9	35.5	NA	0.01	NA	NA	62.71	21.63	20.17	30.41	294.82
IDN2.4	IDN	K+	13	28.9	7.2	0.00	0.15	0.38	59.57	21.63	20.17	30.41	294.82
IDN3.16	IDN	K+	0	34.0	11.0	0.15	0.26	0.08	69.77	22.27	27.32	31.17	326.18
IDN3.16	IDN	K+	3	34.7	11.0	0.03	0.32	0.16	67.41	22.27	27.32	31.17	326.18
IDN3.16	IDN	K+	6	39.5	12.2	0.01	0.24	0.43	65.06	22.27	27.32	31.17	326.18
IDN3.16	IDN	K+	9	38.3	11.3	0.01	0.23	0.43	62.71	22.27	27.32	31.17	326.18
IDN3.16	IDN	K+	13	38.6	10.6	0.00	0.20	0.35	59.57	22.27	27.32	31.17	326.18
IDN3.17	IDN	K+	0	33.1	10.0	0.15	0.29	0.08	69.77	17.96	48.78	NA	301.59
IDN3.17	IDN	K+	3	33.6	10.2	0.03	0.32	0.32	67.41	17.96	48.78	NA	301.59
IDN3.17	IDN	K+	6	32.7	9.5	0.01	0.27	0.45	65.06	17.96	48.78	NA	301.59
IDN3.17	IDN	K+	9	36.8	10.1	0.01	0.25	0.35	62.71	17.96	48.78	NA	301.59
IDN3.17	IDN	K+	13	32.0	8.1	0.00	0.23	0.30	59.57	17.96	48.78	NA	301.59
IDN3.27	IDN	K+	0	35.8	11.2	0.15	0.30	0.09	69.77	16.89	12.73	29.81	298.43
IDN3.27	IDN	K+	3	37.9	11.3	0.03	0.32	0.39	67.41	16.89	12.73	29.81	298.43
IDN3.27	IDN	K+	6	38.6	11.3	0.01	0.30	0.43	65.06	16.89	12.73	29.81	298.43
IDN3.27	IDN	K+	9	41.6	11.4	0.01	0.26	0.35	62.71	16.89	12.73	29.81	298.43
IDN3.27	IDN	K+	13	42.7	10.8	0.00	0.18	0.34	59.57	16.89	12.73	29.81	298.43
IDN3.7	IDN	K+	0	31.9	10.2	0.15	0.25	0.09	69.77	21.47	44.72	11.74	301.33
IDN3.7	IDN	K+	3	29.5	9.4	0.03	0.32	0.37	67.41	21.47	44.72	11.74	301.33
IDN3.7	IDN	K+	6	36.6	11.2	0.01	0.30	0.41	65.06	21.47	44.72	11.74	301.33
IDN3.7	IDN	K+	9	37.0	10.6	0.01	0.22	0.41	62.71	21.47	44.72	11.74	301.33
IDN3.7	IDN	K+	13	33.9	9.1	0.00	0.20	0.38	59.57	21.47	44.72	11.74	301.33
JB1.27	JB	K-	0	48.6	14.5	0.23	0.19	0.09	68.26	11.58	14.59	22.33	272.99
JB1.27	JB	K-	3	NA	NA	0.07	NA	NA	67.60	11.58	14.59	22.33	272.99
JB1.27	JB	K-	6	64.1	18.7	0.01	0.62	0.51	66.94	11.58	14.59	22.33	272.99
JB1.27	JB	K-	9	69.5	19.2	0.01	0.62	0.47	66.28	11.58	14.59	22.33	272.99
JB1.27	JB	K-	13	64.6	16.6	0.00	0.52	0.53	65.40	11.58	14.59	22.33	272.99
JB1.3	JB	K-	0	62.4	18.5	0.23	0.22	0.11	68.26	10.58	8.81	34.37	302.89
JB1.3	JB	K-	3	NA	NA	0.07	NA	NA	67.60	10.58	8.81	34.37	302.89
JB1.3	JB	K-	6	63.0	17.9	0.01	0.72	0.52	66.94	10.58	8.81	34.37	302.89
JB1.3	JB	K-	9	65.1	17.7	0.01	0.70	0.42	66.28	10.58	8.81	34.37	302.89
JB1.3	JB	K-	13	68.4	17.4	0.00	0.62	0.37	65.40	10.58	8.81	34.37	302.89
JB1.37	JB	K-	0	58.2	17.6	0.23	0.19	0.08	68.26	12.04	45.82	NA	232.37
JB1.37	JB	K-	3	64.7	18.9	0.07	0.48	0.52	67.60	12.04	45.82	NA	232.37
JB1.37	JB	K-	6	64.7	18.9	0.01	0.76	0.47	66.94	12.04	45.82	NA	232.37
JB1.37	JB	K-	9	63.1	17.6	0.01	0.80	0.45	66.28	12.04	45.82	NA	232.37
JB1.37	JB	K-	13	59.3	15.6	0.00	0.61	0.38	65.40	12.04	45.82	NA	232.37
JB1.38	JB	K-	0	50.6	15.8	0.23	0.22	0.08	68.26	15.51	7.45	14.89	321.15
JB1.38	JB	K-	3	68.9	21.3	0.07	0.28	0.11	67.60	15.51	7.45	14.89	321.15
JB1.38	JB	K-	6	68.9	21.4	0.01	0.82	0.47	66.94	15.51	7.45	14.89	321.15
JB1.38	JB	K-	9	60.7	17.4	0.01	0.78	0.42	66.28	15.51	7.45	14.89	321.15
JB1.38	JB	K-	13	59.4	16.4	0.00	0.57	0.33	65.40	15.51	7.45	14.89	321.15
JB1.42	JB	K-	0	76.3	21.8	0.23	0.30	0.12	68.26	13.16	31.62	27.67	NA
JB1.42	JB	K-	3	85.8	25.6	0.07	0.64	0.55	67.60	13.16	31.62	27.67	NA
JB1.42	JB	K-	6	85.8	24.4	0.01	0.89	0.53	66.94	13.16	31.62	27.67	NA
JB1.42	JB	K-	9	82.5	22.4	0.01	0.80	0.45	66.28	13.16	31.62	27.67	NA
JB1.42	JB	K-	13	70.4	17.4	0.00	0.70	0.36	65.40	13.16	31.62	27.67	NA
JB1.6	JB	K-	0	37.4	11.0	0.23	0.20	0.07	68.26	11.55	13.42	40.54	294.00
JB1.6	JB	K-	3	36.2	10.7	0.07	0.36	0.42	67.60	11.55	13.42	40.54	294.00
JB1.6	JB	K-	6	41.2	12.2	0.01	0.65	0.45	66.94	11.55	13.42	40.54	294.00
JB1.6	JB	K-	9	44.0	12.5	0.01	0.68	0.45	66.28	11.55	13.42	40.54	294.00
JB1.6	JB	K-	13	43.2	11.5	0.00	0.58	0.41	65.40	11.55	13.42	40.54	294.00
JB2.12	JB	K+	0	79.2	23.7	0.28	0.19	0.09	68.26	9.77	10.99	28.22	333.64
JB2.12	JB	K+	3	69.0	18.9	0.07	0.38	0.47	67.60	9.77	10.99	28.22	333.64
JB2.12	JB	K+	6	77.5	22.4	0.01	0.78	0.48	66.94	9.77	10.99	28.22	333.64
JB2.12	JB	K+	9	67.1	18.2	0.01	0.75	0.45	66.28	9.77	10.99	28.22	333.64
JB2.12	JB	K+	13	79.7	20.2	0.00	0.67	0.36	65.40	9.77	10.99	28.22	333.64
JB2.17	JB	K+	0	67.7	20.8	0.28	0.18	0.08	68.26	9.63	8.59	31.28	337.03
JB2.17	JB	K+	3	58.2	17.9	0.07	0.44	0.52	67.60	9.63	8.59	31.28	337.03
JB2.17	JB	K+	6	66.1	20.8	0.01	0.89	0.55	66.94	9.63	8.59	31.28	337.03
JB2.17	JB	K+	9	58.2	17.6	0.01	0.88	0.47	66.28	9.63	8.59	31.28	337.03
JB2.17	JB	K+	13	70.2	19.6	0.00	0.77	0.42	65.40	9.63	8.59	31.28	337.03
JB2.2	JB	K+	0	49.3	14.3	0.28	0.19	0.09	68.26	12.11	45.19	19.99	333.41
JB2.2	JB	K+	3	51.6	14.8	0.07	0.41	0.57	67.60	12.11	45.19	19.99	333.41
JB2.2	JB	K+	6	56.0	14.7	0.01	0.72	0.52	66.94	12.11	45.19	19.99	333.41
JB2.2	JB	K+	9	68.9	18.3	0.01	0.79	0.49	66.28	12.11	45.19	19.99	333.41
JB2.2	JB	K+	13	67.8	16.8	0.00	0.61	0.46	65.40	12.11	45.19	19.99	333.41
JB2.24	JB	K+	0	62.2	18.7	0.28	0.16	0.08	68.26	10.94	16.44	30.50	336.34
JB2.24	JB	K+	3	64.6	20.2	0.07	0.37	0.43	67.60	10.94	16.44	30.50	336.34
JB2.24	JB	K+	6	62.5	19.5	0.01	0.93	0.51	66.94	10.94	16.44	30.50	336.34
JB2.24	JB	K+	9	64.6	19.7	0.01	0.95	0.48	66.28	10.94	16.44	30.50	336.34
JB2.24	JB	K+	13	64.4	18.0	0.00	0.79	0.47	65.40	10.94	16.44	30.50	336.34
JB2.30	JB	K+	0	67.6	20.2	0.28	0.19	0.08	68.26	11.62	11.91	4.77	245.12
JB2.30	JB	K+	3	70.0	20.5	0.07	0.40	0.41	67.60	11.62	11.91	4.77	245.12
JB2.30	JB	K+	6	69.4	20.2	0.01	0.74	0.47	66.94	11.62	11.91	4.77	245.12
JB2.30	JB	K+	9	70.0	19.4	0.01	0.82	0.42	66.28	11.62	11.91	4.77	245.12
JB2.30	JB	K+	13	78.6	20.6	0.00	0.69	0.37	65.40	11.62	11.91	4.77	245.12
JB2.32	JB	K+	0	65.4	19.3	0.28	0.18	0.08	68.26	11.25	18.22	33.20	314.96
JB2.32	JB	K+	3	72.0	20.4	0.07	0.40	0.45	67.60	11.25	18.22	33.20	314.96
JB2.32	JB	K+	6	72.0	20.6	0.01	0.64	0.44	66.94	11.25	18.22	33.20	314.96
JB2.32	JB	K+	9	69.8	20.8	0.01	0.76	0.45	66.28	11.25	18.22	33.20	314.96
JB2.32	JB	K+	13	64.5	16.4	0.00	0.60	0.36	65.40	11.25	18.22	33.20	314.96
PL1.12	PL	K-	0	59.2	17.4	0.07	0.34	0.16	48.35	11.32	18.72	27.49	323.47
PL1.12	PL	K-	3	55.6	16.4	0.05	0.27	0.58	46.46	11.32	18.72	27.49	323.47
PL1.12	PL	K-	6	60.5	16.8	0.02	0.17	0.96	44.58	11.32	18.72	27.49	323.47
PL1.12	PL	K-	9	66.0	17.3	0.01	0.13	0.78	42.69	11.32	18.72	27.49	323.47
PL1.12	PL	K-	13	71.7	17.6	0.01	0.11	0.66	40.17	11.32	18.72	27.49	323.47
PL1.19	PL	K-	0	47.2	14.5	0.07	0.31	0.22	48.35	12.48	19.52	23.18	288.85
PL1.19	PL	K-	6	51.2	15.2	0.02	0.13	0.85	44.58	12.48	19.52	23.18	288.85
PL1.19	PL	K-	9	56.5	15.8	0.01	0.08	0.70	42.69	12.48	19.52	23.18	288.85
PL1.19	PL	K-	13	62.0	16.0	0.01	0.13	0.63	40.17	12.48	19.52	23.18	288.85
PL1.20	PL	K-	0	36.3	11.2	0.07	0.32	0.18	48.35	13.23	29.29	28.37	304.03
PL1.20	PL	K-	6	36.5	10.4	0.02	0.15	0.80	44.58	13.23	29.29	28.37	304.03
PL1.20	PL	K-	9	38.1	10.2	0.01	0.07	0.66	42.69	13.23	29.29	28.37	304.03
PL1.20	PL	K-	13	43.9	10.8	0.01	0.04	0.55	40.17	13.23	29.29	28.37	304.03
PL1.21	PL	K-	0	47.1	14.6	0.07	0.28	0.23	48.35	10.60	19.72	27.42	310.52
PL1.21	PL	K-	3	62.5	19.3	0.05	0.35	0.24	46.46	10.60	19.72	27.42	310.52
PL1.21	PL	K-	6	62.5	18.7	0.02	0.14	0.84	44.58	10.60	19.72	27.42	310.52
PL1.21	PL	K-	9	48.1	13.0	0.01	0.08	0.70	42.69	10.60	19.72	27.42	310.52
PL1.21	PL	K-	13	63.7	16.6	0.01	0.09	0.62	40.17	10.60	19.72	27.42	310.52
PL1.26	PL	K-	0	46.5	14.9	0.07	0.34	0.11	48.35	10.97	7.65	28.07	298.21
PL1.26	PL	K-	6	51.5	15.6	0.02	0.15	0.83	44.58	10.97	7.65	28.07	298.21
PL1.26	PL	K-	9	57.5	16.0	0.01	0.10	0.69	42.69	10.97	7.65	28.07	298.21
PL1.26	PL	K-	13	59.6	15.5	0.01	0.06	0.72	40.17	10.97	7.65	28.07	298.21
PL1.9	PL	K-	0	62.7	19.2	0.07	0.32	0.19	48.35	10.30	22.85	24.38	294.03
PL1.9	PL	K-	3	58.0	17.7	0.05	0.27	0.25	46.46	10.30	22.85	24.38	294.03
PL1.9	PL	K-	6	58.0	17.2	0.02	0.18	0.85	44.58	10.30	22.85	24.38	294.03
PL1.9	PL	K-	9	63.5	17.4	0.01	0.09	0.72	42.69	10.30	22.85	24.38	294.03
PL1.9	PL	K-	13	68.6	18.3	0.01	0.09	0.61	40.17	10.30	22.85	24.38	294.03
PL2.41	PL	K+	0	52.9	16.0	0.10	0.34	0.18	48.35	9.02	18.11	23.85	342.59
PL2.41	PL	K+	6	53.4	15.4	0.02	0.20	0.86	44.58	9.02	18.11	23.85	342.59
PL2.41	PL	K+	9	52.1	14.4	0.01	0.13	0.72	42.69	9.02	18.11	23.85	342.59
PL2.41	PL	K+	13	57.2	14.1	0.01	0.10	0.66	40.17	9.02	18.11	23.85	342.59
PL2.49	PL	K+	0	55.0	17.2	0.10	0.34	0.22	48.35	9.11	17.35	24.78	312.28
PL2.49	PL	K+	6	57.3	16.7	0.02	0.18	0.76	44.58	9.11	17.35	24.78	312.28
PL2.49	PL	K+	9	62.6	17.2	0.01	0.08	0.66	42.69	9.11	17.35	24.78	312.28
PL2.49	PL	K+	13	63.0	16.2	0.01	0.09	0.62	40.17	9.11	17.35	24.78	312.28
PL3.20	PL	K+	0	59.8	17.7	0.10	0.34	0.25	48.35	12.42	40.41	28.02	391.71
PL3.20	PL	K+	6	60.0	17.1	0.02	0.25	0.93	44.58	12.42	40.41	28.02	391.71
PL3.20	PL	K+	9	61.1	16.7	0.01	0.21	0.88	42.69	12.42	40.41	28.02	391.71
PL3.20	PL	K+	13	65.6	16.5	0.01	0.17	0.80	40.17	12.42	40.41	28.02	391.71
PL3.35	PL	K+	0	35.8	10.7	0.10	0.43	0.29	48.35	9.26	42.14	18.23	360.70
PL3.35	PL	K+	3	41.2	12.1	0.05	0.31	0.33	46.46	9.26	42.14	18.23	360.70
PL3.35	PL	K+	6	44.2	12.4	0.02	0.23	0.85	44.58	9.26	42.14	18.23	360.70
PL3.35	PL	K+	9	46.1	12.0	0.01	0.19	0.83	42.69	9.26	42.14	18.23	360.70
PL3.35	PL	K+	13	41.1	10.4	0.01	0.15	0.64	40.17	9.26	42.14	18.23	360.70
PL3.43	PL	K+	0	44.2	13.5	0.10	0.36	0.25	48.35	10.89	33.34	22.64	NA
PL3.43	PL	K+	6	52.7	15.8	0.02	0.22	0.97	44.58	10.89	33.34	22.64	NA
PL3.43	PL	K+	9	49.0	13.9	0.01	0.16	0.81	42.69	10.89	33.34	22.64	NA
PL3.43	PL	K+	13	55.0	14.4	0.01	0.10	0.69	40.17	10.89	33.34	22.64	NA
PL3.47	PL	K+	0	46.0	14.3	0.10	0.33	0.25	48.35	9.33	12.01	12.93	348.32
PL3.47	PL	K+	3	49.5	15.3	0.05	0.28	0.70	46.46	9.33	12.01	12.93	348.32
PL3.47	PL	K+	6	49.4	14.7	0.02	0.19	0.89	44.58	9.33	12.01	12.93	348.32
PL3.47	PL	K+	9	52.7	14.6	0.01	0.13	0.81	42.69	9.33	12.01	12.93	348.32
PL3.47	PL	K+	13	56.3	14.4	0.01	0.10	0.71	40.17	9.33	12.01	12.93	348.32
