# Supplementary material for: Modeling the vacuolar storage of malate shed lights on pre- and post-harvest fruit acidity
Source: BMC Plant Biol. 2014 Nov 18;14:310. doi: 10.1186/s12870-014-0310-7 (PMC4239383; doi:10.1186/s12870-014-0310-7)
Supplement: Additional file 6: — An Excel spreadsheet containing the pre- and post-harvest data of the 2011 and 2012 experiments used for model calibration and validation. [file 12870_2014_310_MOESM6_ESM.xlsx]

## Sheet: 2011_growth
ID	genotype	treatment	sample	TC	TK	DF	DP	IFCDAB	FWpulp	DWpulp	citrateMF	malateMF	PhosphoreMF	CaMF	MgMF	KMF	chloreMF	oxalateMF
IDN1.19	IDN	A	1	24.91	298.11	2011-03-03	2011-03-17	14	3	0.3	0.034	0.038	11.4236	1.60763	13.0502	168.896	NA	NA
IDN1.19	IDN	A	2	26.22	299.42	2011-03-03	2011-03-31	28	9.8	1.3	0.074	0.056	24.774	7.92769	29.2003	237.831	NA	NA
IDN1.19	IDN	A	3	26.23	299.43	2011-03-03	2011-04-14	42	15.4	3.4	0.05	0.042	31.6357	10.487	34.0826	233.99	46.7542	0.287393
IDN1.19	IDN	A	4	24.04	297.24	2011-03-03	2011-04-28	56	24.5	6.5	0.065	0.051	30.8151	15.9569	31.9137	223.135	52.6006	0.2384
IDN1.19	IDN	A	5	28.09	301.29	2011-03-03	2011-05-12	70	31.2	9.4	0.135	0.096	34.9219	29.326	35.0117	267.226	58.447	0.1908
IDN1.19	IDN	A	6	27.55	300.75	2011-03-03	2011-05-26	84	46.8	14.4	0.216	0.094	34.5682	5.85902	32.3788	291.718	64.2934	0.1432
IDN1.19	IDN	A	7	28.83	302.03	2011-03-03	2011-06-10	99	59.8	18.1	0.281	0.107	36.933	31.1811	29.6675	292.134	70.5574	0.0922
IDN1.19	IDN	A	8	28.73	301.93	2011-03-03	2011-06-23	112	79	23.1	0.358	0.16	18.4122	18.2385	27.792	305.422	75.9862	0.0516796
IDN1.40	IDN	A	1	24.91	298.11	2011-03-03	2011-03-17	14	2.9	0.2	0.032	0.068	17.22	4.2	5.88	117.18	NA	NA
IDN1.40	IDN	A	2	26.22	299.42	2011-03-03	2011-03-31	28	9.4	1.3	0.047	0.068	24.537	31.353	27.264	260.709	NA	NA
IDN1.40	IDN	A	3	26.23	299.43	2011-03-03	2011-04-14	42	14.9	3.1	0.053	0.055	20.764	17.475	25.287	156.248	46.7542	0.3152
IDN1.40	IDN	A	4	24.04	297.24	2011-03-03	2011-04-28	56	26.6	7	0.082	0.064	NA	NA	NA	NA	52.6006	0.2592
IDN1.40	IDN	A	5	28.09	301.29	2011-03-03	2011-05-12	70	39.9	11.6	0.142	0.07	16.231	10.434	29.854	225.496	48.495	0.205
IDN1.40	IDN	A	6	27.55	300.75	2011-03-03	2011-05-26	84	52.2	16.1	0.17	0.081	13.905	12.051	28.737	235.767	51.951	0.147
IDN1.40	IDN	A	7	28.83	302.03	2011-03-03	2011-06-10	99	74.2	22.1	0.307	0.114	14.573	10.409	30.335	276.587	59.497	0.089
IDN1.40	IDN	A	8	28.73	301.93	2011-03-03	2011-06-23	112	73.2	21.4	0.332	0.143	13.185	4.981	26.663	247.292	55.088	0.037
IDN1.45	IDN	T	1	24.35	297.55	2011-03-07	2011-03-21	14	4	0.4	0.036	0.061	22.0623	6.22005	14.4192	193.01	NA	NA
IDN1.45	IDN	T	2	26.74	299.94	2011-03-07	2011-04-05	29	9	1.3	0.048	0.054	24.8776	8.4356	28.7106	232.793	NA	NA
IDN1.45	IDN	T	3	24.11	297.31	2011-03-07	2011-04-19	43	15.1	3.6	0.069	0.062	33.6398	13.1033	35.7363	250.154	47.1718	0.298371
IDN1.45	IDN	T	4	26.78	299.98	2011-03-07	2011-05-03	57	21	6	0.092	0.05	38.7398	15.7091	33.6624	264.25	53.0182	0.2433
IDN1.45	IDN	T	5	27.08	300.28	2011-03-07	2011-05-17	71	31.9	9.7	0.172	0.109	31.2633	8.15565	32.6226	273.365	58.8646	0.1887
IDN1.45	IDN	T	6	28.9	302.1	2011-03-07	2011-05-31	85	44.1	13.2	0.248	0.087	31.0866	27.9059	31.2066	304.565	64.711	0.1341
IDN1.45	IDN	T	7	27.44	300.64	2011-03-07	2011-06-14	99	66.4	18.6	0.311	0.122	34.1808	30.4637	28.7868	318.052	70.5574	0.0795
IDN1.45	IDN	T	8	29.09	302.29	2011-03-07	2011-06-21	106	61.4	17.4	0.327	0.139	32.5862	8.48598	28.5695	318.224	73.4806	0.053409
IDN1.50	IDN	A	1	24.54	297.74	2011-02-24	2011-03-14	18	4.3	0.5	0.048	0.057	NA	NA	NA	NA	NA	NA
IDN1.50	IDN	A	2	26.92	300.12	2011-02-24	2011-03-25	29	10.4	1.6	0.051	0.061	18.683	3.454	24.806	266.429	NA	NA
IDN1.50	IDN	A	3	23.87	297.07	2011-02-24	2011-04-12	47	20.5	5.6	0.067	0.042	15.989	28.997	31.707	233.602	51.544	0.269
IDN1.50	IDN	A	4	26.09	299.29	2011-02-24	2011-04-26	61	30.4	9	0.172	0.079	15.635	33.335	30.09	217.415	49.796	0.221
IDN1.50	IDN	A	5	26.66	299.86	2011-02-24	2011-05-10	75	44.1	13.5	0.13	0.069	18.041	36.693	32.718	290.182	62.966	0.144
IDN1.50	IDN	A	6	26.45	299.65	2011-02-24	2011-05-24	89	61.4	19	0.208	0.103	13.922	35.888	25.988	264.212	70.754	0.097
IDN1.50	IDN	A	7	28.43	301.63	2011-02-24	2011-06-08	104	84.7	24	0.29	0.144	14.455	17.856	22.391	297.605	75.109	0.05
IDN1.8	IDN	A	1	24.91	298.11	2011-03-03	2011-03-17	14	3.7	0.4	0.026	0.057	13.5206	0.587426	15.1752	223.026	NA	NA
IDN1.8	IDN	A	2	26.22	299.42	2011-03-03	2011-03-31	28	9.4	1.3	0.066	0.039	24.9662	7.5225	24.5546	243.842	NA	NA
IDN1.8	IDN	A	3	26.23	299.43	2011-03-03	2011-04-14	42	14.3	3.3	0.045	0.034	27.325	10.264	26.0021	220.333	46.7542	0.281468
IDN1.8	IDN	A	4	24.04	297.24	2011-03-03	2011-04-28	56	24.6	6.6	0.08	0.075	32.674	14.125	27.4504	120.995	52.6006	0.236
IDN1.8	IDN	A	5	28.09	301.29	2011-03-03	2011-05-12	70	31.3	9.6	0.142	0.097	34.6334	29.5465	30.7649	273.534	58.447	0.1884
IDN1.8	IDN	A	6	27.55	300.75	2011-03-03	2011-05-26	84	53.7	16.7	0.222	0.091	36.509	32.2594	28.5372	307.705	64.2934	0.1408
IDN1.8	IDN	A	7	28.83	302.03	2011-03-03	2011-06-10	99	54.9	16.5	0.279	0.09	24.6164	14.5501	24.3491	310.303	70.5574	0.0898
IDN1.8	IDN	A	8	28.73	301.93	2011-03-03	2011-06-23	112	75.8	21.9	0.342	0.113	22.1101	15.4456	25.4566	319.209	75.9862	0.0399929
IDN2.15	IDN	A	1	24.54	297.74	2011-02-24	2011-03-14	18	4	0.5	0.048	0.057	11.9124	6.73857	20.6726	259.263	NA	NA
IDN2.15	IDN	A	2	26.92	300.12	2011-02-24	2011-03-25	29	10	1.6	0.052	0.041	25.2968	9.34036	28.3324	245.34	NA	NA
IDN2.15	IDN	A	3	23.87	297.07	2011-02-24	2011-04-12	47	13.6	NA	NA	NA	NA	NA	NA	NA	48.8422	0.2165
IDN2.15	IDN	A	4	26.09	299.29	2011-02-24	2011-04-26	61	26.5	7.8	0.097	0.044	36.867	14.9342	33.6752	239.826	54.6886	0.169545
IDN2.15	IDN	A	5	26.66	299.86	2011-02-24	2011-05-10	75	32.9	10.4	0.192	0.12	35.9902	10.5765	29.0097	248.093	60.535	0.156111
IDN2.15	IDN	A	6	26.45	299.65	2011-02-24	2011-05-24	89	50.8	16	0.261	0.14	NA	4.05899	23.105	228.24	66.3814	0.0831613
IDN2.15	IDN	A	7	28.43	301.63	2011-02-24	2011-06-08	104	64.9	19	0.343	0.154	31.9995	5.834	29.17	304.826	72.6454	0.0566929
IDN2.16	IDN	T	1	24.35	297.55	2011-03-07	2011-03-21	14	3.5	0.4	0.035	0.078	NA	NA	NA	NA	NA	NA
IDN2.16	IDN	T	2	26.74	299.94	2011-03-07	2011-04-05	29	7.5	1.2	0.034	0.044	17.731	38.284	28.209	238.567	NA	NA
IDN2.16	IDN	T	3	24.11	297.31	2011-03-07	2011-04-19	43	10.7	2.5	0.041	0.04	23.4	59.67	30.42	229.905	47.1718	0.3233
IDN2.16	IDN	T	4	26.78	299.98	2011-03-07	2011-05-03	57	17.6	5	0.081	0.053	17.324	31.24	29.82	201.64	53.0182	0.2645
IDN2.16	IDN	T	5	27.08	300.28	2011-03-07	2011-05-17	71	23.7	7.2	0.123	0.074	17.632	32.528	29.792	241.376	61.798	0.204
IDN2.16	IDN	T	6	28.9	302.1	2011-03-07	2011-05-31	85	40.5	12.1	0.28	0.09	16.39	32.78	28.012	280.12	62.617	0.142
IDN2.16	IDN	T	7	27.44	300.64	2011-03-07	2011-06-14	99	46.9	13.7	0.313	0.107	14.016	32.412	24.236	255.208	78.969	0.083
IDN2.16	IDN	T	8	29.09	302.29	2011-03-07	2011-06-21	106	57.4	16.2	0.341	0.13	14.635	30.677	22.796	252.731	72.681	0.056
IDN2.39	IDN	T	1	24.35	297.55	2011-03-07	2011-03-21	14	4.4	0.4	0.033	0.05	NA	NA	NA	NA	NA	NA
IDN2.39	IDN	T	2	26.74	299.94	2011-03-07	2011-04-05	29	10.2	1.8	0.031	0.043	15.544	3.318	25.674	240.145	NA	NA
IDN2.39	IDN	T	3	24.11	297.31	2011-03-07	2011-04-19	43	14.1	3.6	0.038	0.037	19.442	4.545	28.532	239.365	42.272	0.254867
IDN2.39	IDN	T	4	26.78	299.98	2011-03-07	2011-05-03	57	23.7	6.9	0.089	0.061	23.055	6.712	30.351	263.817	64.884	0.159368
IDN2.39	IDN	T	5	27.08	300.28	2011-03-07	2011-05-17	71	34.3	10.5	0.156	0.079	17.973	21.612	29.222	249.298	70.3556	0.138944
IDN2.39	IDN	T	6	28.9	302.1	2011-03-07	2011-05-31	85	51.7	14.8	0.2	0.076	16.003	18.304	25.168	252.89	75.5453	0.0959016
IDN2.39	IDN	T	7	27.44	300.64	2011-03-07	2011-06-14	99	59.3	16.8	0.394	0.158	13.29	10.754	22.357	269.158	75.7257	0.0595034
IDN2.39	IDN	T	8	29.09	302.29	2011-03-07	2011-06-21	106	74.7	19.3	0.34	0.146	13.702	16.026	16.543	258.482	75.5952	0.0470273
IDN2.8	IDN	A	1	25.47	298.67	2011-02-28	2011-03-15	15	3.1	0.3	0.048	0.057	NA	NA	NA	NA	NA	NA
IDN2.8	IDN	A	2	25.24	298.44	2011-02-28	2011-03-29	29	9.3	1.7	0.083	0.094	29.608	4.675	36.465	393.947	NA	NA
IDN2.8	IDN	A	3	26.23	299.43	2011-02-28	2011-04-14	45	18	4.4	0.065	0.054	19.238	4.627	31.657	247.409	34.221	0.320371
IDN2.8	IDN	A	4	26.09	299.29	2011-02-28	2011-04-26	57	28.1	8.1	0.104	0.056	18.618	5.156	31.507	230.574	49.3281	0.13698
IDN2.8	IDN	A	5	26.66	299.86	2011-02-28	2011-05-10	71	40.8	12.5	0.158	0.077	16.512	18.958	28.437	253.183	62.6458	0.142391
IDN2.8	IDN	A	6	26.45	299.65	2011-02-28	2011-05-24	85	54.4	17.1	0.231	0.104	13.448	11.259	26.951	254.265	64.4494	0.111204
IDN2.8	IDN	A	7	28.43	301.63	2011-02-28	2011-06-08	100	82	24.4	0.287	0.129	12.788	12.194	25.875	277.479	74.4019	0.0796776
IDN3.28	IDN	T	1	24.91	298.11	2011-03-03	2011-03-17	14	3.6	0.4	0.04	0.058	NA	NA	NA	NA	NA	NA
IDN3.28	IDN	T	2	26.22	299.42	2011-03-03	2011-03-31	28	7.3	1.1	0.042	0.057	20.44	10.22	30.295	284.7	NA	NA
IDN3.28	IDN	T	3	26.23	299.43	2011-03-03	2011-04-14	42	10.1	2.2	0.044	0.046	NA	NA	NA	NA	46.7542	0.3355
IDN3.28	IDN	T	4	24.04	297.24	2011-03-03	2011-04-28	56	17.3	4.8	0.067	0.059	NA	NA	NA	NA	52.6006	0.267289
IDN3.28	IDN	T	5	28.09	301.29	2011-03-03	2011-05-12	70	22.3	6.6	0.125	0.071	15.141	19.602	19.305	218.592	62.4813	0.217004
IDN3.28	IDN	T	6	27.55	300.75	2011-03-03	2011-05-26	84	36.8	11.2	0.232	0.088	15.501	20.064	16.416	221.92	70.9836	0.179376
IDN3.28	IDN	T	7	28.83	302.03	2011-03-03	2011-06-10	99	39.4	11.8	0.312	0.106	13.728	20.298	16.418	260.071	72.5098	0.0762602
IDN3.34	IDN	T	1	25.21	298.41	2011-03-07	2011-03-22	15	4.5	0.4	0.039	0.071	13.6416	2.24334	18.2672	222.625	NA	NA
IDN3.34	IDN	T	2	26.74	299.94	2011-03-07	2011-04-05	29	9.8	1.5	0.067	0.053	23.8707	9.15121	24.3515	198.069	NA	NA
IDN3.34	IDN	T	3	24.11	297.31	2011-03-07	2011-04-19	43	13.8	3.2	0.064	0.067	36.1412	12.4301	34.007	238.283	47.1718	0.202477
IDN3.34	IDN	T	4	26.78	299.98	2011-03-07	2011-05-03	57	22.8	6.5	0.125	0.068	38.7455	14.4446	33.1376	258.587	53.0182	0.1641
IDN3.34	IDN	T	5	27.08	300.28	2011-03-07	2011-05-17	71	34.7	10.6	0.156	0.108	37.4244	12.9778	28.3701	288.53	58.8646	0.1277
IDN3.34	IDN	T	6	28.9	302.1	2011-03-07	2011-05-31	85	50.2	14.6	0.276	0.123	25.3498	11.9328	25.9028	313.162	64.711	0.0913
IDN3.34	IDN	T	7	27.44	300.64	2011-03-07	2011-06-14	99	69.9	18.4	0.334	0.153	23.4274	13.3348	21.1788	287.874	70.5574	0.0549
IDN3.34	IDN	T	8	29.09	302.29	2011-03-07	2011-06-21	106	66.5	17.5	0.352	0.169	22.8126	22.3959	23.4376	314.324	73.4806	0.0416158
IDN3.43	IDN	T	1	25.21	298.41	2011-03-07	2011-03-22	15	4.5	0.5	0.049	0.082	19.5622	7.79652	16.3018	230.942	NA	NA
IDN3.43	IDN	T	2	26.74	299.94	2011-03-07	2011-04-05	29	9.3	1.8	0.061	0.065	29.5228	11.3107	31.8232	302.129	NA	NA
IDN3.43	IDN	T	3	24.11	297.31	2011-03-07	2011-04-19	43	15.4	3.9	0.052	0.065	35.93	12.1754	30.8113	252.454	47.1718	0.278221
IDN3.43	IDN	T	4	26.78	299.98	2011-03-07	2011-05-03	57	21	6.2	0.094	0.063	36.3579	13.3342	30.5205	264.906	53.0182	0.2249
IDN3.43	IDN	T	5	27.08	300.28	2011-03-07	2011-05-17	71	36.3	10.4	0.168	0.082	31.4883	11.4295	29.431	299.168	58.8646	0.1731
IDN3.43	IDN	T	6	28.9	302.1	2011-03-07	2011-05-31	85	46.3	14.4	0.198	0.108	23.6251	15.6885	27.6857	327.306	64.711	0.1213
IDN3.43	IDN	T	7	27.44	300.64	2011-03-07	2011-06-14	99	65.2	18.8	0.275	0.151	32.7631	28.0173	27.4455	321.627	70.5574	0.0695
IDN3.43	IDN	T	8	29.09	302.29	2011-03-07	2011-06-21	106	64.2	18.5	0.336	0.187	21.6507	23.5146	26.3823	347.558	73.4806	0.0473576
JB1.2	JB	T	1	27.71	300.91	2011-05-05	2011-05-19	14	3.9	0.4	0.03	0.036	NA	NA	NA	NA	NA	0.112328
JB1.2	JB	T	2	28.53	301.73	2011-05-05	2011-06-01	27	10.7	1.6	0.04	0.052	NA	NA	NA	NA	NA	0.210053
JB1.2	JB	T	3	28.47	301.67	2011-05-05	2011-06-16	42	24.2	5.9	0.07	0.075	NA	NA	NA	NA	55.8388	0.320521
JB1.2	JB	T	4	27.12	300.32	2011-05-05	2011-06-30	56	40.1	11.1	0.123	0.098	NA	NA	NA	NA	59.8764	0.250508
JB1.2	JB	T	5	27.38	300.58	2011-05-05	2011-07-13	69	63.2	19.1	0.244	0.134	18.4362	10.209	28.5251	340.199	63.6256	0.174
JB1.2	JB	T	6	25.29	298.49	2011-05-05	2011-08-02	89	92.1	31	0.39	0.195	16.9805	21.0479	28.4431	359.521	69.3936	0.0800211
JB1.26	JB	A	1	28.43	301.63	2011-05-23	2011-06-08	16	4.9	0.5	0.022	0.048	NA	NA	NA	NA	48.3404	NA
JB1.26	JB	A	2	29.09	302.29	2011-05-23	2011-06-21	29	9.8	1.6	0.041	0.047	17.796	6.90641	14.7765	114.036	52.0896	NA
JB1.26	JB	A	3	28.21	301.41	2011-05-23	2011-07-05	43	29.5	7.4	0.066	0.086	23.7019	0	14.7046	137.326	56.1272	0.321673
JB1.26	JB	A	4	27.81	301.01	2011-05-23	2011-07-21	59	47.7	14.6	0.135	0.115	31.6016	25.6724	33.6187	308.986	60.7416	0.2424
JB1.26	JB	A	5	25.29	298.49	2011-05-23	2011-08-02	71	76	23.3	0.234	0.133	19.9275	12.7391	29.1179	330.306	64.2024	0.1836
JB1.26	JB	A	6	27.78	300.98	2011-05-23	2011-08-16	85	99.9	30.4	0.378	0.193	18.7049	21.8275	29.1033	362.578	68.24	0.116704
JB1.27	JB	A	1	27.55	300.75	2011-05-12	2011-05-26	14	4.2	0.5	0.029	0.049	10.97	34.478	19.119	145.433	47.7636	NA
JB1.27	JB	A	2	28.83	302.03	2011-05-12	2011-06-10	29	12.6	2.3	0.04	0.042	15.759	45.925	27.015	201.261	52.0896	NA
JB1.27	JB	A	3	28.73	301.93	2011-05-12	2011-06-23	42	25.7	6.2	0.058	0.075	NA	NA	NA	NA	55.8388	0.3246
JB1.27	JB	A	4	26.87	300.07	2011-05-12	2011-07-07	56	46.9	14.1	0.164	0.109	7.525	8.127	34.916	272.104	45.744	0.265187
JB1.27	JB	A	5	27.81	301.01	2011-05-12	2011-07-21	70	84.3	25.9	0.302	0.137	6.434	7.966	31.864	305.162	56.7779	0.141345
JB1.27	JB	A	6	28.71	301.91	2011-05-12	2011-08-04	84	105.6	32.1	0.382	0.151	5.776	13.984	29.184	313.12	56.7798	0.115963
JB1.29	JB	A	1	26.45	299.65	2011-05-09	2011-05-24	15	4	0.5	0.033	0.062	19.5455	2.89821	13.4477	155.692	NA	NA
JB1.29	JB	A	2	28.43	301.63	2011-05-09	2011-06-08	30	12.5	2.1	0.038	0.056	18.8172	8.29683	21.7377	172.574	NA	NA
JB1.29	JB	A	3	29.09	302.29	2011-05-09	2011-06-21	43	28.6	7.1	0.059	0.072	26.031	11.1561	27.7664	256.591	56.1272	0.294841
JB1.29	JB	A	4	26.87	300.07	2011-05-09	2011-07-07	59	33.9	10.2	0.124	0.112	19.1937	7.80965	27.6341	311.485	60.7416	0.2211
JB1.29	JB	A	5	27.81	301.01	2011-05-09	2011-07-21	73	85.3	25	0.218	0.146	17.1826	20.283	22.3113	306.563	64.7792	0.1581
JB1.29	JB	A	6	28.71	301.91	2011-05-09	2011-08-04	87	96.6	29.5	0.365	0.185	17.2223	24.9071	24.2996	342.016	68.8168	0.0986371
JB1.33	JB	T	1	27.55	300.75	2011-05-12	2011-05-26	14	5.1	0.6	0.027	0.051	13.7169	7.01432	9.90912	81.4997	47.7636	NA
JB1.33	JB	T	2	28.83	302.03	2011-05-12	2011-06-10	29	15.7	2.7	0.032	0.049	22.3941	10.1013	24.1404	209.559	52.0896	NA
JB1.33	JB	T	3	28.73	301.93	2011-05-12	2011-06-23	42	25.3	5.8	0.056	0.074	24.9317	8.14466	27.1489	255.878	55.8388	0.301096
JB1.33	JB	T	4	26.87	300.07	2011-05-12	2011-07-07	56	38.8	11	0.115	0.11	20.6551	13.2622	26.5243	312.366	59.8764	0.2429
JB1.33	JB	T	5	27.81	301.01	2011-05-12	2011-07-21	70	65.5	19.2	0.203	0.121	18.4126	19.3665	28.9052	321.715	63.914	0.1841
JB1.33	JB	T	6	28.71	301.91	2011-05-12	2011-08-04	84	87.6	26.4	0.351	0.157	18.1008	10.7707	28.1235	373.385	67.9516	0.124098
JB1.34	JB	T	1	28.53	301.73	2011-05-19	2011-06-01	13	4.5	0.5	0.031	0.038	22.0203	6.87809	11.5677	109.841	NA	NA
JB1.34	JB	T	2	28.47	301.67	2011-05-19	2011-06-16	28	11.9	1.9	0.035	0.05	19.5839	7.84666	12.5873	113.613	NA	NA
JB1.34	JB	T	3	28.21	301.41	2011-05-19	2011-07-05	47	35.5	9.6	0.104	0.09	31.1396	14.0195	30.4655	299.533	57.2808	0.296129
JB1.34	JB	T	4	27.81	301.01	2011-05-19	2011-07-21	63	54.9	16.3	0.212	0.131	20.7642	12.4763	27.9232	347.258	61.8952	0.2177
JB1.34	JB	T	5	28.71	301.91	2011-05-19	2011-08-04	77	79.9	23.2	0.306	0.135	18.9643	23.4163	26.8854	374.95	65.9328	0.1477
JB1.34	JB	T	6	27.78	300.98	2011-05-19	2011-08-16	89	100.7	29.8	0.426	0.2	17.5208	16.1415	26.1198	343.373	69.3936	0.0847031
JB1.35	JB	T	1	27.55	300.75	2011-05-12	2011-05-26	14	4	0.5	0.022	0.032	13.55	10.899	18.852	139.619	NA	NA
JB1.35	JB	T	2	28.83	302.03	2011-05-12	2011-06-10	29	14.2	2.5	0.034	0.037	15.834	5.394	24.36	274.92	NA	NA
JB1.35	JB	T	3	28.73	301.93	2011-05-12	2011-06-23	42	27.5	6.3	0.052	0.05	14.553	21.021	26.796	258.951	53.667	0.293
JB1.35	JB	T	4	26.87	300.07	2011-05-12	2011-07-07	56	38.2	11	0.13	0.085	9.248	4.046	30.634	266.458	59.679	0.273
JB1.35	JB	T	5	27.81	301.01	2011-05-12	2011-07-21	70	58.9	17.9	0.295	0.122	7.888	7.585	31.856	309.461	68.972	0.166
JB1.35	JB	T	6	28.71	301.91	2011-05-12	2011-08-04	84	81.8	24.6	0.331	0.122	5.719	13.545	29.799	331.702	64.467	0.134
JB1.37	JB	A	1	26.45	299.65	2011-05-09	2011-05-24	15	5.2	0.7	0.05	0.036	16.557	10.826	28.338	275.741	NA	NA
JB1.37	JB	A	2	28.43	301.63	2011-05-09	2011-06-08	30	17.8	3.2	0.03	0.036	13.691	17.331	27.729	230.845	NA	NA
JB1.37	JB	A	3	29.09	302.29	2011-05-09	2011-06-21	43	29.9	7.3	0.06	0.048	15.893	12.959	29.586	278.253	58.581	0.264
JB1.37	JB	A	4	28.21	301.41	2011-05-09	2011-07-05	57	47.3	14.3	0.138	0.068	11.152	16.878	29.537	277.888	64.133	0.254
JB1.37	JB	A	5	27.81	301.01	2011-05-09	2011-07-21	73	72.9	22.5	0.252	0.103	9.856	21.252	26.18	303.38	73.087	0.144
JB1.37	JB	A	6	28.71	301.91	2011-05-09	2011-08-04	87	110.4	34.5	0.411	0.152	6.539	26.778	23.976	299.856	77.273	0.058
JB1.38	JB	T	1	27.55	300.75	2011-05-12	2011-05-26	14	5	0.6	0.033	0.04	14.823	10.285	19.36	221.733	NA	NA
JB1.38	JB	T	2	28.83	302.03	2011-05-12	2011-06-10	29	17.3	3.1	0.033	0.041	12.78	16.92	23.22	190.98	NA	NA
JB1.38	JB	T	3	28.73	301.93	2011-05-12	2011-06-23	42	25.2	5.8	0.061	0.049	16.936	6.496	27.376	304.152	55.584	0.292
JB1.38	JB	T	4	26.87	300.07	2011-05-12	2011-07-07	56	43	12.6	0.146	0.079	9.357	5.263	35.09	297.971	69.667	0.268
JB1.38	JB	T	5	27.81	301.01	2011-05-12	2011-07-21	70	63.7	19.2	0.251	0.117	7.826	5.719	31.605	317.254	68.155	0.179
JB1.38	JB	T	6	28.71	301.91	2011-05-12	2011-08-04	84	83.6	25.7	0.373	0.132	6.128	6.741	31.864	329.979	75.224	0.12
JB1.5	JB	T	1	28.53	301.73	2011-05-19	2011-06-01	13	3.9	0.5	0.033	0.025	11.488	27.688	19.146	161.416	NA	NA
JB1.5	JB	T	2	28.47	301.67	2011-05-19	2011-06-16	28	13.7	2.2	0.044	0.043	12.908	14.522	25.655	194.755	NA	NA
JB1.5	JB	T	3	28	301.2	2011-05-19	2011-06-30	42	26.5	6.6	0.059	0.047	14.193	23.406	26.394	334.656	58.3712	0.30678
JB1.5	JB	T	4	27.38	300.58	2011-05-19	2011-07-13	55	40	11.7	0.13	0.083	13.185	26.663	29.886	288.898	62.934	0.256846
JB1.5	JB	T	5	26.47	299.67	2011-05-19	2011-07-28	70	63.5	19.4	0.283	0.121	12.216	29.012	25.653	314.551	64.9979	0.165027
JB1.5	JB	T	6	28.78	301.98	2011-05-19	2011-08-12	85	75.2	23.4	0.41	0.135	10.885	33.277	21.77	306.957	66.8003	0.0964326
JB1.7	JB	A	1	28.53	301.73	2011-05-19	2011-06-01	13	3.7	0.4	0.031	0.052	21.4587	2.17333	13.8407	113.471	NA	NA
JB1.7	JB	A	2	28.47	301.67	2011-05-19	2011-06-16	28	12.6	2.1	0.044	0.056	18.3436	9.83298	16.6143	135.966	NA	NA
JB1.7	JB	A	3	27.12	300.32	2011-05-19	2011-06-30	42	26.7	6.8	0.089	0.063	20.5191	5.88453	31.4694	300.878	55.8388	0.272225
JB1.7	JB	A	4	27.38	300.58	2011-05-19	2011-07-13	55	47.1	14.2	0.141	0.109	19.7287	9.59448	31.1821	309.422	59.588	0.2113
JB1.7	JB	A	5	26.47	299.67	2011-05-19	2011-07-28	70	69.8	21.5	0.23	0.164	19.6613	25.1125	29.4	346.369	63.914	0.1423
JB1.7	JB	A	6	28.78	301.98	2011-05-19	2011-08-12	85	93	28.7	0.353	0.192	18.3076	24.3075	23.0768	346.152	68.24	0.0755377
JB1.9	JB	A	1	28.53	301.73	2011-05-19	2011-06-01	13	4.4	0.6	0.025	0.033	11.61	11.933	14.19	157.38	NA	NA
JB1.9	JB	A	2	28.47	301.67	2011-05-19	2011-06-16	28	14.6	2.5	0.051	0.039	12.768	15.792	28.224	156.576	NA	NA
JB1.9	JB	A	3	28	301.2	2011-05-19	2011-06-30	42	29	7.1	0.071	0.043	11.025	18.62	28.91	269.745	52.624	0.192059
JB1.9	JB	A	4	27.38	300.58	2011-05-19	2011-07-13	55	47.9	14.2	0.105	0.068	8.875	22.778	28.694	273.63	55.4723	0.181837
JB1.9	JB	A	5	26.47	299.67	2011-05-19	2011-07-28	70	78.6	24.1	0.197	0.099	6.741	26.656	27.268	296.276	60.6482	0.242381
JB1.9	JB	A	6	28.78	301.98	2011-05-19	2011-08-12	85	103.3	31.3	0.362	0.13	6.363	33.633	23.937	305.121	62.3678	0.143064
PL1.1	PL	T	1	26.92	300.12	2011-03-10	2011-03-25	15	5	0.6	0.053	0.065	18.9183	7.00268	16.673	142.499	NA	NA
PL1.1	PL	T	2	23.87	297.07	2011-03-10	2011-04-12	33	11.1	2.1	0.128	0.114	22.9991	11.4804	27.1703	223.294	NA	NA
PL1.1	PL	T	3	26.09	299.29	2011-03-10	2011-04-26	47	26.1	6.9	0.176	0.143	29.7346	13.4082	31.0228	260.276	45.2096	0.211814
PL1.1	PL	T	4	26.66	299.86	2011-03-10	2011-05-10	61	32	9.9	0.203	0.172	26.8961	10.4511	24.8981	240.374	51.4928	0.1661
PL1.1	PL	T	5	26.45	299.65	2011-03-10	2011-05-24	75	57.1	18.2	0.312	0.232	19.6505	13.6066	27.8462	348.393	57.776	0.1185
PL1.1	PL	T	6	28.43	301.63	2011-03-10	2011-06-08	90	59.3	18.4	0.331	0.294	28.054	17.5916	28.7021	344.734	64.508	0.0639324
PL1.10	PL	T	1	25.47	298.67	2011-02-28	2011-03-15	15	3.9	0.2	0.021	0.023	5.81243	0.943406	10.4299	96.5419	NA	NA
PL1.10	PL	T	2	25.24	298.44	2011-02-28	2011-03-29	29	10.1	1.6	0.082	0.067	26.183	2.65263	19.0365	190.989	NA	NA
PL1.10	PL	T	3	26.23	299.43	2011-02-28	2011-04-14	45	18.3	4.4	0.149	0.111	26.8721	13.3764	27.7082	267.527	44.312	0.202973
PL1.10	PL	T	4	24.04	297.24	2011-02-28	2011-04-28	59	31.3	8.5	0.209	0.163	30.8265	13.3319	26.1196	275.344	50.5952	0.1527
PL1.10	PL	T	5	28.09	301.29	2011-02-28	2011-05-12	73	41.3	12.4	0.271	0.186	20.7912	11.5507	24.5822	316.014	56.8784	0.1023
PL1.10	PL	T	6	27.55	300.75	2011-02-28	2011-05-26	87	61.6	18.1	0.322	0.298	17.6216	17.8261	26.0086	362.659	63.1616	0.0516333
PL1.11	PL	A	1	25.47	298.67	2011-02-28	2011-03-15	15	4.8	0.5	0.061	0.047	NA	NA	NA	NA	NA	NA
PL1.11	PL	A	2	25.24	298.44	2011-02-28	2011-03-29	29	12.6	2.2	0.115	0.085	11.913	4.144	22.963	209.257	NA	NA
PL1.11	PL	A	3	26.23	299.43	2011-02-28	2011-04-14	45	19	4.9	0.183	0.124	14.135	4.112	24.415	254.944	44.312	0.1741
PL1.11	PL	A	4	24.04	297.24	2011-02-28	2011-04-28	59	32.5	9.4	0.226	0.149	15.575	4.903	25.67	264.772	47.115	0.137
PL1.11	PL	A	5	28.09	301.29	2011-02-28	2011-05-12	73	46.1	13.9	0.296	0.196	8.439	4.521	11.754	279.697	50.977	0.115
PL1.11	PL	A	6	27.55	300.75	2011-02-28	2011-05-26	87	63	19.5	0.339	0.261	6.168	6.168	8.943	308.692	67.034	0.068
PL1.26	PL	T	1	25.21	298.41	2011-03-07	2011-03-22	15	5.8	0.6	0.068	0.062	13.1222	1.51451	18.9314	182.499	NA	NA
PL1.26	PL	T	2	26.74	299.94	2011-03-07	2011-04-05	29	13.2	2.3	0.132	0.101	20.3894	10.6944	22.2653	215.465	NA	NA
PL1.26	PL	T	3	24.11	297.31	2011-03-07	2011-04-19	43	18.6	4.6	0.137	0.126	28.3114	13.3889	26.5343	222.255	43.4144	0.196824
PL1.26	PL	T	4	26.78	299.98	2011-03-07	2011-05-03	57	32.9	9.2	0.209	0.171	30.3589	13.0546	27.7758	291.923	49.6976	0.1531
PL1.26	PL	T	5	27.08	300.28	2011-03-07	2011-05-17	71	40.8	12.4	0.28	0.188	19.9122	15.3403	26.7702	359.142	55.9808	0.1111
PL1.26	PL	T	6	28.9	302.1	2011-03-07	2011-05-31	85	67.2	19.4	0.301	0.252	16.4028	24.9483	25.5218	365.908	62.264	0.072509
PL1.35	PL	T	1	24.91	298.11	2011-03-03	2011-03-17	14	4.1	0.4	0.029	0.039	19.95	4.513	11.638	184.063	NA	NA
PL1.35	PL	T	2	26.22	299.42	2011-03-03	2011-03-31	28	11.1	1.6	0.096	0.071	12.789	3.381	23.667	197.568	NA	NA
PL1.35	PL	T	3	26.23	299.43	2011-03-03	2011-04-14	42	15.3	3.4	0.125	0.103	18.607	49.254	22.985	237.512	42.9656	0.254426
PL1.35	PL	T	4	24.04	297.24	2011-03-03	2011-04-28	56	27.1	7	0.159	0.118	15.509	24.556	23.522	227.207	46.4778	0.179186
PL1.35	PL	T	5	28.09	301.29	2011-03-03	2011-05-12	70	36.5	10.4	0.228	0.16	13.132	15.128	27.116	247.181	57.6912	0.148305
PL1.35	PL	T	6	27.55	300.75	2011-03-03	2011-05-26	84	53.4	16.3	0.336	0.207	10.049	19.785	26.786	287.649	74.0565	0.0966104
PL1.40	PL	A	1	25.47	298.67	2011-02-28	2011-03-15	15	3.9	0.4	0.059	0.053	22.8111	6.57713	19.3138	204.1	NA	NA
PL1.40	PL	A	2	25.24	298.44	2011-02-28	2011-03-29	29	11.1	1.8	0.082	0.08	22.4279	10.2092	24.9559	211.963	NA	NA
PL1.40	PL	A	3	26.23	299.43	2011-02-28	2011-04-14	45	16.8	4	0.113	0.113	28.5183	12.8869	25.5352	252.966	44.312	0.202906
PL1.40	PL	A	4	26.09	299.29	2011-02-28	2011-04-26	57	28.1	7.7	0.156	0.143	27.3214	11.4293	22.8585	252.804	49.6976	0.1635
PL1.40	PL	A	5	26.66	299.86	2011-02-28	2011-05-10	71	37.6	11.3	0.241	0.201	22.2185	16.1047	22.3676	312.252	55.9808	0.1159
PL1.40	PL	A	6	26.45	299.65	2011-02-28	2011-05-24	85	57.7	17.8	0.249	0.233	18.8849	12.5695	22.6864	346.734	62.264	0.0656771
PL1.43	PL	A	1	25.24	298.44	2011-03-14	2011-03-29	15	5.1	0.6	0.02	0.016	12.312	10.26	16.848	135.324	NA	NA
PL1.43	PL	A	2	26.23	299.43	2011-03-14	2011-04-14	31	12.5	2.4	0.134	0.092	12.033	16.999	24.639	196.539	NA	NA
PL1.43	PL	A	3	24.04	297.24	2011-03-14	2011-04-28	45	17.4	4.4	0.16	0.119	12.421	24.842	22.055	209.639	36.0552	0.179173
PL1.43	PL	A	4	28.09	301.29	2011-03-14	2011-05-12	59	28.7	8.5	0.213	0.134	13.275	30.68	23.01	225.085	39.9736	0.185482
PL1.43	PL	A	5	27.55	300.75	2011-03-14	2011-05-26	73	49.2	15.5	0.283	0.184	7.245	9.135	8.19	273.105	51.6135	0.134227
PL1.43	PL	A	6	28.83	302.03	2011-03-14	2011-06-10	88	72.2	22.4	0.33	0.241	6.188	12.685	22.54	307.216	56.392	0.0606562
PL1.8	PL	A	1	25.47	298.67	2011-02-28	2011-03-15	15	4.2	0.5	0.044	0.042	22.3802	1.28622	19.8292	194.648	NA	NA
PL1.8	PL	A	2	25.24	298.44	2011-02-28	2011-03-29	29	11.8	2	0.109	0.098	22.5162	10.9418	26.4997	225.675	NA	NA
PL1.8	PL	A	3	26.23	299.43	2011-02-28	2011-04-14	45	18.4	4.8	0.159	0.111	27.9067	12.6263	27.314	252.268	44.312	0.200628
PL1.8	PL	A	4	24.04	297.24	2011-02-28	2011-04-28	59	26.2	7.4	0.185	0.148	32.1887	13.2013	25.8409	276.947	50.5952	0.1554
PL1.8	PL	A	5	28.09	301.29	2011-02-28	2011-05-12	73	41.7	12.7	0.291	0.201	29.2092	14.6199	0	171.479	56.8784	0.112
PL1.8	PL	A	6	27.55	300.75	2011-02-28	2011-05-26	87	54.4	16.7	0.343	0.268	18.2215	25.6854	24.4767	366.243	63.1616	0.0686
PL1.8	PL	A	7	28.83	302.03	2011-02-28	2011-06-10	102	66.7	19.6	0.285	0.362	14.7077	14.0073	23.9291	348.431	69.8936	0.0262658
PL2.33	PL	T	1	25.47	298.67	2011-02-28	2011-03-15	15	3.6	0.4	0.042	0.038	17.713	6.268	17.713	274.408	NA	NA
PL2.33	PL	T	2	25.24	298.44	2011-02-28	2011-03-29	29	9.3	1.5	0.102	0.081	11.692	6.32	19.592	231.786	NA	NA
PL2.33	PL	T	3	26.23	299.43	2011-02-28	2011-04-14	45	16.9	4.3	0.15	0.116	14.558	22.841	22.841	253.255	42.1166	0.244219
PL2.33	PL	T	4	26.09	299.29	2011-02-28	2011-04-26	57	25.1	7.7	0.223	0.169	15.759	25.647	25.647	267.285	49.9215	0.195039
PL2.33	PL	T	5	26.66	299.86	2011-02-28	2011-05-10	71	37.1	11.1	0.257	0.176	12.597	20.7	12	NA	64.6234	0.14302
PL2.33	PL	T	6	26.45	299.65	2011-02-28	2011-05-24	85	52.5	16.4	0.31	0.212	10.292	21.216	11.232	NA	69.8666	0.0799375
PL2.36	PL	A	1	25.47	298.67	2011-02-28	2011-03-15	15	4.7	0.6	0.086	0.057	15.683	30.135	25.215	273.06	NA	NA
PL2.36	PL	A	2	25.24	298.44	2011-02-28	2011-03-29	29	12	2.3	0.136	0.088	14.084	19.365	24.842	233.557	NA	NA
PL2.36	PL	A	3	26.23	299.43	2011-02-28	2011-04-14	45	20.7	5.7	0.173	0.123	11.357	15.512	29.916	239.605	60.212	0.201
PL2.36	PL	A	4	26.09	299.29	2011-02-28	2011-04-26	57	36.3	10.5	0.15	0.107	10.404	12.716	28.033	257.21	46.894	0.159
PL2.36	PL	A	5	26.66	299.86	2011-02-28	2011-05-10	71	47.6	14.8	0.233	0.19	9.33	13.995	28.612	276.79	53.237	0.106
PL2.36	PL	A	6	26.45	299.65	2011-02-28	2011-05-24	85	59.6	18.7	0.255	0.258	6.908	3.14	26.376	286.054	56.102	0.048
PL2.36	PL	A	7	28.43	301.63	2011-02-28	2011-06-08	100	73.3	22.1	0.239	0.347	4.832	7.248	27.482	292.336	57.735	0.026
PL2.51	PL	T	1	25.24	298.44	2011-03-14	2011-03-29	15	3.2	0.3	0.039	0.048	NA	NA	NA	NA	NA	NA
PL2.51	PL	T	2	26.23	299.43	2011-03-14	2011-04-14	31	9.4	1.5	0.123	0.082	13.701	33.851	24.179	223.657	NA	NA
PL2.51	PL	T	3	24.04	297.24	2011-03-14	2011-04-28	45	14.4	3.2	0.154	0.118	16.168	47.388	19.513	236.938	44.312	NA
PL2.51	PL	T	4	28.09	301.29	2011-03-14	2011-05-12	59	28.4	7.6	0.187	0.123	12.816	20.826	21.093	232.29	52.475	0.141
PL2.51	PL	T	5	27.55	300.75	2011-03-14	2011-05-26	73	43.5	12.4	0.251	0.144	11.44	27.17	19.448	257.686	65.146	0.109
PL2.51	PL	T	6	28.83	302.03	2011-03-14	2011-06-10	88	54.4	16.3	0.338	0.224	9.867	26.611	15.847	280.462	71.442	0.067
PL2.6	PL	A	1	26.92	300.12	2011-03-10	2011-03-25	15	5.4	0.6	0.057	0.055	17.1434	5.54336	18.2726	168.765	NA	NA
PL2.6	PL	A	2	23.87	297.07	2011-03-10	2011-04-12	33	12.4	2.4	0.156	0.127	24.9039	14.0929	29.151	248.846	NA	NA
PL2.6	PL	A	3	26.09	299.29	2011-03-10	2011-04-26	47	23.5	5.7	0.17	0.149	25.4805	8.28239	24.1164	250.177	45.2096	0.179212
PL2.6	PL	A	4	26.66	299.86	2011-03-10	2011-05-10	61	35.8	10.2	0.179	0.176	32.762	12.2608	25.0919	286.276	51.4928	0.1383
PL2.6	PL	A	5	26.45	299.65	2011-03-10	2011-05-24	75	56.3	17.2	0.265	0.205	18.8031	9.99196	23.3146	343.663	57.776	0.0963
PL2.6	PL	A	6	28.43	301.63	2011-03-10	2011-06-08	90	68.2	20.6	0.322	0.299	17.4737	22.9213	24.112	370.015	64.508	0.0492499

## Sheet: 2011_postharvest ripening
ID	genotype	SR	treatment	stage	FWpulp	DWpulp	oxalateMF	citrateMF	malateMF	chloreMF	PhosphoreMF	CaMF	MgMF	KMF
IDN1.23	IDN	SM70	A	0	39.46	12.2069	0.118278	0.179157	0.111888	69.766	21.0471	22.5284	34.8727	275.279
IDN1.23	IDN	SM70	A	3	37.59	11.5654	0.0349957	0.253067	0.165905	67.414	21.0471	22.5284	34.8727	275.279
IDN1.23	IDN	SM70	A	6	40.03	12.6235	0.0103495	0.23709	0.383881	65.062	21.0471	22.5284	34.8727	275.279
IDN1.23	IDN	SM70	A	9	37.27	10.3394	0.00306248	0.177492	0.397098	62.71	21.0471	22.5284	34.8727	275.279
IDN1.23	IDN	SM70	A	13	38.58	9.58954	0.000603641	0.16416	0.372687	59.574	21.0471	22.5284	34.8727	275.279
IDN1.30	IDN	SM70	T	0	53.31	15.1728	0.0474549	0.255278	0.17077	69.766	21.9582	23.306	26.3947	NA
IDN1.30	IDN	SM70	T	3	59.78	17.0943	0.0219711	0.277446	0.184979	67.414	21.9582	23.306	26.3947	NA
IDN1.30	IDN	SM70	T	6	62.66	17.1937	0.0101315	0.265945	0.416657	65.062	21.9582	23.306	26.3947	NA
IDN1.30	IDN	SM70	T	9	59.06	15.0216	0.00470079	0.218966	0.351229	62.71	21.9582	23.306	26.3947	NA
IDN1.30	IDN	SM70	T	13	58.06	13.8725	0.00168157	0.185932	0.282353	59.574	21.9582	23.306	26.3947	NA
IDN2.11	IDN	SM70	A	0	47.94	14.0251	0.0714524	0.330278	0.147829	69.766	21.6027	6.03266	29.0142	270.608
IDN2.11	IDN	SM70	A	3	49.44	14.5276	0.0319029	0.30895	0.389663	67.414	21.6027	6.03266	29.0142	270.608
IDN2.11	IDN	SM70	A	6	45.64	13.5419	0.0142388	0.28055	0.392862	65.062	21.6027	6.03266	29.0142	270.608
IDN2.11	IDN	SM70	A	9	43.79	11.2718	0.00635154	0.200979	0.353556	62.71	21.6027	6.03266	29.0142	270.608
IDN2.11	IDN	SM70	A	13	48.98	12.3536	0.0021656	0.183582	0.350814	59.574	21.6027	6.03266	29.0142	270.608
IDN2.14	IDN	SM70	A	0	52.37	16.37	0.0424399	0.285019	0.116236	55.0331	17.7817	17.1921	30.6332	368.223
IDN2.14	IDN	SM70	A	3	49.24	13.52	0.00847255	0.264127	0.283069	48.859	15.8935	19.1436	28.9888	322.159
IDN2.14	IDN	SM70	A	6	45.91	14.52	0.0156147	0.270966	0.394029	50.651	19.5697	25.2512	31.8796	351.623
IDN2.14	IDN	SM70	A	9	50.51	14.31	0	NA	NA	47.3888	17.5302	24.648	29.181	329.773
IDN2.14	IDN	SM70	A	13	54.98	15.09	0	0.201864	0.341765	48.8394	18.9002	18.3158	30.3441	250.954
IDN2.29	IDN	SM70	A	0	56.39	17.444	0.0834813	0.279741	0.121735	54.463	17.9062	5.55711	25.007	352.568
IDN2.29	IDN	SM70	A	3	58.55	18.46	0.00433126	0.292746	0.379143	53.2984	16.3622	9.12505	22.3406	332.592
IDN2.29	IDN	SM70	A	6	61.73	19	0.01454	0.253786	0.449201	54.7482	18.1235	14.1584	28.6247	329.645
IDN2.29	IDN	SM70	A	9	53.73	16.33	0.0125421	0.207895	0.396328	50.2966	18.8059	16.716	28.2652	359.546
IDN2.29	IDN	SM70	A	13	64.92	17.6626	0.0155115	0.160159	0.369682	50.8337	17.3776	16.8345	26.6094	334.246
IDN2.31	IDN	SM70	A	0	45.44	13.7151	0.0711018	0.253301	0.140417	69.766	18.5422	21.9189	27.5467	288.796
IDN2.31	IDN	SM70	A	3	50.98	15.298	0.0261824	0.299434	0.299228	67.414	18.5422	21.9189	27.5467	288.796
IDN2.31	IDN	SM70	A	6	54.51	16.1414	0.00962143	0.212881	0.255195	65.062	18.5422	21.9189	27.5467	288.796
IDN2.31	IDN	SM70	A	9	54.86	15.1159	0.0035505	0.249551	0.344421	62.71	18.5422	21.9189	27.5467	288.796
IDN2.31	IDN	SM70	A	13	47.57	11.8799	0.000937149	0.244099	0.331743	59.574	18.5422	21.9189	27.5467	288.796
IDN2.34	IDN	SM70	T	0	40.94	12.5036	0.0668184	0.277141	0.150375	69.766	20.2102	11.1442	32.5292	328.906
IDN2.34	IDN	SM70	T	3	48.73	15.302	0.0264354	0.371846	0.421332	67.414	20.2102	11.1442	32.5292	328.906
IDN2.34	IDN	SM70	T	6	44.59	13.5881	0.0104383	0.285276	0.334016	65.062	20.2102	11.1442	32.5292	328.906
IDN2.34	IDN	SM70	T	9	45.23	12.2703	0.00414003	0.20767	0.362135	62.71	20.2102	11.1442	32.5292	328.906
IDN2.34	IDN	SM70	T	13	42.52	10.583	0.00120286	0.203466	0.347278	59.574	20.2102	11.1442	32.5292	328.906
IDN2.41	IDN	SM70	T	0	36.95	11.06	0.125614	0.243627	0.11934	96.0085	17.3608	9.27903	28.4357	359.188
IDN2.41	IDN	SM70	T	3	34.93	10.4	0.0226549	0.298711	0.294162	90.2311	18.162	12.505	32.4535	351.331
IDN2.41	IDN	SM70	T	6	36.3	10.57	0.00991511	0.304825	0.43238	91.4655	15.4328	33.195	29.7008	273.713
IDN2.41	IDN	SM70	T	9	36.87	9.49	0.000955247	0.255546	0.352119	83.5302	16.697	29.7977	26.2015	249.171
IDN2.41	IDN	SM70	T	13	35	8.11	0.000411773	0.220508	0.315293	74.6859	15.4939	27.7502	25.4377	235.877
IDN2.5	IDN	SM70	T	0	34.98	10.84	0.0767476	0.260429	0.134345	62.2667	17.044	4.33848	28.7579	294.397
IDN2.5	IDN	SM70	T	3	32.41	9.88	0.0132315	0.297772	0.435109	61.2525	17.6105	39.1682	34.0065	285.412
IDN2.5	IDN	SM70	T	6	36.61	10.73	0.0146545	0.287018	0.401057	61.9734	18.0991	38.8256	33.2791	277.326
IDN2.5	IDN	SM70	T	9	35.26	9.65	0.0136841	0.248822	0.36307	60.3426	18.3	39.0583	33.3225	254.016
IDN2.5	IDN	SM70	T	13	34.46	8.73	0.0138332	0.232966	0.34765	53.3284	17.4803	38.2539	31.1605	233.07
IDN3.1	IDN	SM70	T	0	43.72	13.433	0.0968124	0.252586	0.137173	69.766	21.1162	19.7774	31.3396	281.448
IDN3.1	IDN	SM70	T	3	43.39	13.1887	0.0387119	0.271451	0.32559	67.414	21.1162	19.7774	31.3396	281.448
IDN3.1	IDN	SM70	T	6	45.99	13.6803	0.015532	0.274584	0.448679	65.062	21.1162	19.7774	31.3396	281.448
IDN3.1	IDN	SM70	T	9	46	12.6803	0.00619131	0.220243	0.399185	62.71	21.1162	19.7774	31.3396	281.448
IDN3.1	IDN	SM70	T	13	44.42	10.9729	0.00182421	0.192705	0.340714	59.574	21.1162	19.7774	31.3396	281.448
IDN3.29	IDN	SM70	T	0	37.97	11.78	0.0907763	0.217327	0.0990066	69.3149	18.9023	0	26.6491	250.068
IDN3.29	IDN	SM70	T	3	39.59	12.15	0.025074	0.283041	0.320451	73.1725	16.536	1.83733	22.9666	220.174
IDN3.29	IDN	SM70	T	6	39.8	12.02	0.0151005	0.280337	0.451397	68.8113	15.3994	0	20.5326	205.326
IDN3.29	IDN	SM70	T	9	40.69	11.08	0.0108921	0.231211	0.384128	62.9953	20.1142	2.44632	25.8223	223.974
IDN3.29	IDN	SM70	T	13	38.56	9.32	0.00743031	0.207884	0.338969	45.8919	13.9935	1.4476	16.6474	144.76
IDN3.9	IDN	SM70	A	0	46.79	14.5647	0.0877243	0.271609	0.0976579	72.9887	18.0542	46.0692	29.8827	264.587
IDN3.9	IDN	SM70	A	3	52.23	15.73	0.00830454	0.309058	0.268996	75.7961	20.4794	50.5962	32.8273	277.074
IDN3.9	IDN	SM70	A	6	46.16	14.15	0.00766356	0.339383	0.397308	73.2344	21.7645	52.1122	33.7197	288.15
IDN3.9	IDN	SM70	A	9	44.77	15.66	0.00769533	0.307824	0.423396	85.7158	24.4363	8.02906	38.3999	390.98
IDN3.9	IDN	SM70	A	13	54.09	14.9918	0.00554328	0.24165	0.347269	69.7549	20.7873	6.37477	33.814	329.825
JB1.14	JB	SM70	A	0	57.43	17.2909	0.191409	0.197437	0.109202	68.255	15.1617	8.09025	33.2599	240.61
JB1.14	JB	SM70	A	3	46.63	14.0532	0.0721946	0.298332	0.29458	67.5962	15.1617	8.09025	33.2599	240.61
JB1.14	JB	SM70	A	6	51.73	15.3737	0.0271599	0.654698	0.523256	66.9374	15.1617	8.09025	33.2599	240.61
JB1.14	JB	SM70	A	9	55.4	16.077	0.0102714	0.832384	0.47658	66.2786	15.1617	8.09025	33.2599	240.61
JB1.14	JB	SM70	A	13	59.63	15.9586	0.00279929	0.787248	0.406972	65.4002	15.1617	8.09025	33.2599	240.61
JB1.17	JB	SM70	T	0	78.59	23.4225	0.101775	0.316628	0.144977	70.9398	8.63955	2.97915	22.6416	293.447
JB1.17	JB	SM70	T	3	45.8	13.4922	0.0934778	0.312656	0.286325	76.8747	9.13048	2.06172	23.8571	225.906
JB1.17	JB	SM70	T	6	41.15	12.0829	0.015554	NA	0.465499	75.6621	9.39426	5.28533	27.3075	228.104
JB1.17	JB	SM70	T	9	53.28	15.5603	0.00315411	0.847843	0.460523	71.9218	11.9763	5.84211	28.0421	261.435
JB1.17	JB	SM70	T	13	47.89	12.8424	0	0.783273	0.399265	69.5469	11.2292	5.63146	26.4947	239.824
JB1.21	JB	SM70	A	0	59.35	18.4157	0.194413	0.232287	0.114185	65.7259	10.2396	8.68813	24.5129	326.425
JB1.21	JB	SM70	A	3	54.05	16.8582	0.0377466	0.377341	0.442753	73.7066	9.9609	15.5639	24.9023	313.768
JB1.21	JB	SM70	A	6	62.42	19.9541	0.0159837	0.803021	0.535506	80.2792	12.787	9.90992	31.0085	351.003
JB1.21	JB	SM70	A	9	62.49	18.1221	0.006	0.788775	0.452621	67.1276	12.76	10.15	26.39	313.78
JB1.21	JB	SM70	A	13	66.08	18.5656	0	0.619591	0.441321	70.2748	12.0811	8.14773	23.0384	288.261
JB1.32	JB	SM70	A	0	54.24	16.4614	0.234868	0.186054	0.094536	56.7051	12.1397	0	31.2597	345.981
JB1.32	JB	SM70	A	3	51.13	15.0246	0.04724	0.338487	0.349971	59.2022	11.7541	7.934	32.9114	346.745
JB1.32	JB	SM70	A	6	53.48	15.9944	0.00783933	0.546244	0.595775	61.8825	12.8344	19.1024	34.6232	361.155
JB1.32	JB	SM70	A	9	56.73	16.3047	0.00347637	0.761154	0.541394	59.4692	13.2208	24.7172	32.1898	359.262
JB1.32	JB	SM70	A	13	63.51	16.7084	0	0.643798	0.495128	55.2409	12.3649	22.6251	30.2545	263.083
JB1.40	JB	SM70	T	0	55.56	16.4952	0.162882	0.246525	0.121935	68.255	14.874	24.4948	35.7093	NA
JB1.40	JB	SM70	T	3	49.78	15.0999	0.0589174	0.41642	0.428575	67.5962	14.874	24.4948	35.7093	NA
JB1.40	JB	SM70	T	6	57.79	17.43	0.0213211	0.753693	0.469801	66.9374	14.874	24.4948	35.7093	NA
JB1.40	JB	SM70	T	9	60.82	17.0255	0.00770706	0.855759	0.403553	66.2786	14.874	24.4948	35.7093	NA
JB1.40	JB	SM70	T	13	62.57	16.716	0.00198603	0.805883	0.357554	65.4002	14.874	24.4948	35.7093	NA
JB1.42	JB	SM70	T	0	48.77	14.7141	0.16846	0.277568	0.0965455	68.255	NA	NA	NA	NA
JB1.42	JB	SM70	T	3	49.64	14.7815	0.0237584	0.482428	0.489139	67.5962	NA	NA	NA	NA
JB1.42	JB	SM70	T	6	60.72	18.1139	0.00334105	0.95818	0.47463	66.9374	NA	NA	NA	NA
JB1.42	JB	SM70	T	9	51.5	14.4498	0.000472336	1.10128	0.408739	66.2786	NA	NA	NA	NA
JB1.42	JB	SM70	T	13	60.08	15.6438	3.46636e-05	0.979441	0.396861	65.4002	NA	NA	NA	NA
JB1.43	JB	SM70	T	0	49.26	14.9352	0.168675	0.230477	0.0881861	68.255	16.7237	8.1212	35.7934	NA
JB1.43	JB	SM70	T	3	42.66	12.8302	0.0634417	0.324322	0.242148	67.5962	16.7237	8.1212	35.7934	NA
JB1.43	JB	SM70	T	6	46.5	14.0193	0.0238718	0.701628	0.500201	66.9374	16.7237	8.1212	35.7934	NA
JB1.43	JB	SM70	T	9	46.84	13.5207	0.00897212	0.844368	0.451194	66.2786	16.7237	8.1212	35.7934	NA
JB1.43	JB	SM70	T	13	53.1	14.2449	0.00243543	0.777512	0.44479	65.4002	16.7237	8.1212	35.7934	NA
JB1.44	JB	SM70	A	0	66.73	20.0211	0.167364	0.301337	0.112257	68.255	14.7936	23.1707	35.3502	322.608
JB1.44	JB	SM70	A	3	54.22	16.4383	0.0532174	0.656942	0.540015	67.5962	14.7936	23.1707	35.3502	322.608
JB1.44	JB	SM70	A	6	60.26	18.0016	0.0169034	0.98701	0.518773	66.9374	14.7936	23.1707	35.3502	322.608
JB1.44	JB	SM70	A	9	66.71	18.7587	0.00537837	1.00671	0.480188	66.2786	14.7936	23.1707	35.3502	322.608
JB1.44	JB	SM70	A	13	69.04	17.8165	0.00116694	0.863292	0.401782	65.4002	14.7936	23.1707	35.3502	322.608
JB1.45	JB	SM70	A	0	72.82	22.2198	0.153808	0.251674	0.121341	62.0287	13.7036	5.49239	26.5465	341.138
JB1.45	JB	SM70	A	3	64.9	20.0198	0.0257507	0.529925	0.493868	63.9323	12.6221	10.4671	27.7071	330.945
JB1.45	JB	SM70	A	6	70.42	21.6519	0.00816499	0.912694	0.474972	61.9362	14.1153	13.2211	32.5916	345.901
JB1.45	JB	SM70	A	9	74	21.3593	0.00330646	0.889684	0.417395	55.7804	14.9793	11.787	27.5989	331.187
JB1.45	JB	SM70	A	13	NA	NA	0.000433298	0.684431	0.38841	57.9845	12.4573	7.76671	23.5775	285.982
JB1.46	JB	SM70	T	0	48.48	14.6502	0.220201	0.200059	0.110145	75.0785	12.0876	4.53286	25.384	329.993
JB1.46	JB	SM70	T	3	59.36	18.1774	0.0442319	0.416948	0.443329	81.9229	10.7178	8.88045	24.1916	325.208
JB1.46	JB	SM70	T	6	61.21	18.3973	0.015028	0.873532	0.552613	77.448	13.5252	11.7218	26.1487	341.436
JB1.46	JB	SM70	T	9	66	18.6887	0.00566325	0.928561	0.456825	76.0567	12.7169	9.8909	22.3252	298.423
JB1.46	JB	SM70	T	13	64.87	17.0457	0	0.732661	0.429098	71.8699	11.8245	8.93408	15.2405	268.022
JB1.8	JB	SM70	T	0	47.38	14.1689	0.224495	0.206276	0.0911323	60.232	9.56952	2.09333	29.6057	313.701
JB1.8	JB	SM70	T	3	40.74	12.0644	0.0668374	0.331381	0.354613	60.7699	10.0685	7.40327	29.0208	300.277
JB1.8	JB	SM70	T	6	43.77	12.8723	0.0147045	0.430465	0.608067	64.2627	9.70497	10.2931	28.2326	297.619
JB1.8	JB	SM70	T	9	45.59	12.7526	0.00559447	0.661829	0.514533	66.699	10.9092	10.07	28.8115	308.535
JB1.8	JB	SM70	T	13	48.2	12.4108	0	0.645963	0.417657	56.264	10.2788	11.5637	25.6971	298.857
PL1.18	PL	SM70	T	0	33.32	9.8456	0.115499	0.238044	0.163799	42.9351	9.74714	0	20.9711	233.931
PL1.18	PL	SM70	T	3	28.13	8.06	0.0310402	0.190868	0.422099	41.9215	10.3005	4.00577	20.315	230.332
PL1.18	PL	SM70	T	6	27.43	7.62	0.0388917	0.154181	0.45495	41.7001	9.70546	6.37787	18.579	243.746
PL1.18	PL	SM70	T	9	27.27	7.23	0.0318152	0.0803107	0.853719	33.7527	10.3214	5.02835	17.2023	212.514
PL1.18	PL	SM70	T	13	42.11	9.94	0.0208625	0.0447526	0.788831	39.4698	10.3841	7.08004	19.1161	221.133
PL1.21	PL	SM70	T	0	51.58	15.5811	0.0387521	0.335245	0.125016	48.351	13.0262	9.53865	31.0006	299.871
PL1.21	PL	SM70	T	6	60.83	17.6188	0.0218438	0.156881	0.691934	44.5758	13.0262	9.53865	31.0006	299.871
PL1.21	PL	SM70	T	9	54.13	14.1541	0.0163531	0.103648	0.889678	42.6882	13.0262	9.53865	31.0006	299.871
PL1.21	PL	SM70	T	13	58.97	14.4216	0.0111386	0.0690527	0.614867	40.1714	13.0262	9.53865	31.0006	299.871
PL1.39	PL	SM70	T	0	39.75	11.3587	0.120911	0.236654	0.132478	40.0338	12.859	0.285755	30.29	288.612
PL1.39	PL	SM70	T	3	44.93	12.54	0.0277575	0.126215	0.560894	45.79	15.0714	8.65213	28.1892	362.831
PL1.39	PL	SM70	T	6	39.53	10.84	0.0387607	0.11142	0.854774	38.9236	13.4369	13.9853	30.1644	342.778
PL1.39	PL	SM70	T	9	39	9.86	0.029883	0.0661432	0.811623	36.8179	13.1204	14.382	29.2686	322.964
PL1.39	PL	SM70	T	13	40.29	9.17	0.0212894	0.0480507	0.703868	33.7291	12.7456	14.3388	27.0844	307.26
PL1.49	PL	SM70	T	0	32.59	9.93822	0.0948979	0.29313	0.15274	51.5698	11.283	5.48905	12.5028	297.628
PL1.49	PL	SM70	T	3	29.34	9.28	0.0350129	0.200566	0.435938	48.6804	14.2331	10.7539	16.7635	353.93
PL1.49	PL	SM70	T	6	34.49	9.71	0.0394143	0.117468	0.80329	44.5785	9.29052	43.6373	24.4932	250.562
PL1.49	PL	SM70	T	9	40.95	10.76	0.0315311	0.0834824	0.691456	40.9405	9.45934	43.0926	25.2249	252.249
PL1.49	PL	SM70	T	13	44.62	10.73	0.0230322	0.0530309	0.633225	39.8695	9.63828	41.4446	22.8909	240.957
PL2.12	PL	SM70	A	0	30.79	9.38524	0.0902756	0.309912	0.119641	48.351	16.2612	6.66195	26.345	290.703
PL2.12	PL	SM70	A	6	37.96	11.1819	0.0348083	0.166243	NA	44.5758	16.2612	6.66195	26.345	290.703
PL2.12	PL	SM70	A	9	40.7	10.815	0.021588	0.0887825	0.840456	42.6882	16.2612	6.66195	26.345	290.703
PL2.12	PL	SM70	A	13	40.57	9.63412	0.0114288	0.0811016	0.800874	40.1714	16.2612	6.66195	26.345	290.703
PL2.35	PL	SM70	A	0	36.26	11.0011	0.10301	0.342987	0.0864456	48.351	13.6407	25.4827	26.9817	NA
PL2.35	PL	SM70	A	3	41.93	12.7695	0.0298993	0.280212	0.250381	46.4634	13.6407	25.4827	26.9817	NA
PL2.35	PL	SM70	A	6	37.46	10.9683	0.0268249	0.141503	NA	44.5758	13.6407	25.4827	26.9817	NA
PL2.35	PL	SM70	A	9	36.87	9.5649	0.0250227	0.110804	0.759326	42.6882	13.6407	25.4827	26.9817	NA
PL2.35	PL	SM70	A	13	42.48	10.0947	0.009	0.10125	0.72535	40.1714	13.6407	25.4827	26.9817	NA
PL2.40	PL	SM70	T	0	53.56	15.62	0.0640781	0.248824	0.0660092	48.351	15.6803	2.31871	27.5347	301.432
PL2.40	PL	SM70	T	6	52.58	14.2888	0.0225891	0.0945807	NA	44.5758	15.6803	2.31871	27.5347	301.432
PL2.40	PL	SM70	T	9	53.2	12.8721	0.0133891	0.0817285	0.801448	42.6882	15.6803	2.31871	27.5347	301.432
PL2.40	PL	SM70	T	13	59.9	13.2248	0.0066755	0.0348149	0.66253	40.1714	15.6803	2.31871	27.5347	301.432
PL2.49	PL	SM70	T	0	56.52	17.0611	0.0659751	0.242717	0.101695	48.351	12.1514	25.8668	28.5738	298.973
PL2.49	PL	SM70	T	3	54.87	16.3487	0.0380326	0.208394	0.251016	46.4634	12.1514	25.8668	28.5738	298.973
PL2.49	PL	SM70	T	6	50.58	14.8297	0.0225891	NA	NA	44.5758	12.1514	25.8668	28.5738	298.973
PL2.49	PL	SM70	T	9	55.34	14.798	0.0133891	0.0752179	0.937573	42.6882	12.1514	25.8668	28.5738	298.973
PL2.49	PL	SM70	T	13	59.12	14.7954	0.0066755	0.0411081	0.7404	40.1714	12.1514	25.8668	28.5738	298.973
PL2.5	PL	SM70	A	0	34.87	10.3686	0.10301	0.268368	0.16389	51.7609	12.7861	6.54171	9.81256	340.763
PL2.5	PL	SM70	A	3	42.33	12.14	0.0298993	0.226704	0.617169	53.1442	11.4718	10.0378	9.751	316.621
PL2.5	PL	SM70	A	6	37.41	10.24	0.0268249	0.121596	0.818525	51.2345	12.2685	35.9876	25.9001	313.528
PL2.5	PL	SM70	A	9	27.92	6.98	0.0250227	0.0798228	0.802541	47.2619	9.23154	33.4331	20.2096	212.425
PL2.5	PL	SM70	A	13	41.79	9.46	0.009	0.04636	0.697262	44.4008	10.597	32.9183	23.8996	272.816
PL2.50	PL	SM70	A	0	36.5	10.7365	0.0994437	0.315313	0.0874055	48.351	12.3456	11.8819	28.4007	286.905
PL2.50	PL	SM70	A	6	37.51	10.9778	0.0324051	0.173745	NA	44.5758	12.3456	11.8819	28.4007	286.905
PL2.50	PL	SM70	A	9	41.07	10.6871	0.0184701	0.0954171	0.918707	42.6882	12.3456	11.8819	28.4007	286.905
PL2.50	PL	SM70	A	13	39.71	9.54326	0.00874211	0.0747776	0.841197	40.1714	12.3456	11.8819	28.4007	286.905
PL2.7	PL	SM70	A	0	33.25	9.56884	0.126247	0.292493	0.160757	50.3977	11.2236	14.677	18.4182	296.706
PL2.7	PL	SM70	A	6	38.08	10.09	0.0267088	0.102355	0.858686	48.3558	13.222	40.1948	26.444	306.75
PL2.7	PL	SM70	A	9	35.17	8.42	0.0201924	0.0657178	0.849242	44.5739	12.9023	37.7511	25.0877	286.717
PL2.7	PL	SM70	A	13	39.24	8.92	0.0229138	0.0474855	0.718253	47.3515	12.0479	5.68298	17.9582	281.876
IDN1.15	IDN	SM90	T	0	84.19	22.74	0.0409253	0.371303	0.143143	89.3467	15.6347	15.9361	25.3897	306.297
IDN1.15	IDN	SM90	T	3	82.61	22.58	0	0.395085	0.314724	84.9041	15.0033	18.8599	24.3266	297.659
IDN1.15	IDN	SM90	T	6	85	23.05	0	0.396539	0.310832	89.0023	15.9675	17.8976	25.2194	314.022
IDN1.15	IDN	SM90	T	9	80.02	20.7	0	0.365116	0.264787	69.7415	15.7483	19.6601	24.0577	295.677
IDN1.15	IDN	SM90	T	13	63.82	15.5	0	0.29218	0.25792	73.991	14.5431	18.701	22.587	293.631
IDN1.24	IDN	SM90	T	0	66.01	19.1014	0.0307472	0.373143	0.186133	90.144	14.4686	11.8642	28.069	283.005
IDN1.24	IDN	SM90	T	3	67.37	19.88	0	0.409095	0.312894	85.9116	17.4101	14.1642	28.3283	260.857
IDN1.24	IDN	SM90	T	6	65.41	18.43	0	0.3781	0.272038	81.6792	16.5907	37.3994	26.4327	255.891
IDN1.24	IDN	SM90	T	9	61.91	16.81	0	0.333799	0.277984	77.4468	13.0071	36.3115	27.0981	265.562
IDN1.24	IDN	SM90	T	13	64.52	16.055	0	0.289902	0.20833	71.8036	13.4372	30.3581	25.6302	253.814
IDN1.32	IDN	SM90	A	0	66.42	19.356	0.0305112	0.345657	0.208863	90.144	13.6967	6.11979	21.2444	311.818
IDN1.32	IDN	SM90	A	3	NA	NA	0	NA	NA	NA	NA	NA	NA	NA
IDN1.32	IDN	SM90	A	6	71.06	20.45	0	0.342059	0.350481	81.6792	13.2381	30.5052	26.764	293.541
IDN1.32	IDN	SM90	A	9	68.4	18.54	0	0.289524	0.257443	77.4468	13.0105	31.7132	24.1237	276.474
IDN1.32	IDN	SM90	A	13	68.44	17.55	0	0.263786	0.255329	71.8036	10.5136	30.0022	21.0272	225.658
IDN1.5	IDN	SM90	T	0	43.09	12.8604	NA	0.41015	0.229121	90.144	20.8231	15.1064	29.6204	339.153
IDN1.5	IDN	SM90	T	3	44.31	13.5066	0	0.405347	0.361354	85.9116	20.8231	15.1064	29.6204	339.153
IDN1.5	IDN	SM90	T	6	44.55	13.0921	0	0.372985	0.385072	81.6792	20.8231	15.1064	29.6204	339.153
IDN1.5	IDN	SM90	T	9	44.9	12.1793	0	0.279708	0.32286	77.4468	20.8231	15.1064	29.6204	339.153
IDN1.5	IDN	SM90	T	13	41.46	10.5388	0	0.268685	0.31388	71.8036	20.8231	15.1064	29.6204	339.153
IDN2.21	IDN	SM90	T	0	61.24	16.8445	0.0691523	0.331503	0.157911	90.144	15.1281	10.4522	24.4801	267.355
IDN2.21	IDN	SM90	T	3	67.01	18.39	0	0.368914	0.330472	85.9116	17.0151	13.4474	26.3459	255.857
IDN2.21	IDN	SM90	T	6	62.43	16.55	0	0.393062	0.30114	81.6792	15.0804	29.1025	26.9859	298.962
IDN2.21	IDN	SM90	T	9	64.73	16.2	0	0.335902	0.249708	77.4468	11.7392	25.9762	24.9771	282.241
IDN2.21	IDN	SM90	T	13	72.81	17.4162	0	0.306708	0.244194	71.8036	15.0696	30.3784	26.312	282.256
IDN2.46	IDN	SM90	T	0	30.59	8.22225	NA	0.357674	0.224831	90.144	25.6318	14.859	30.2487	NA
IDN2.46	IDN	SM90	T	3	36.35	9.55997	0	0.270026	0.349435	85.9116	25.6318	14.859	30.2487	NA
IDN2.46	IDN	SM90	T	6	29.64	7.77299	0	0.261193	0.347297	81.6792	25.6318	14.859	30.2487	NA
IDN2.46	IDN	SM90	T	9	31	6.46974	0	0.216096	0.278822	77.4468	25.6318	14.859	30.2487	NA
IDN2.46	IDN	SM90	T	13	30.27	6.4462	0	0.167301	0.229958	71.8036	25.6318	14.859	30.2487	NA
IDN3.17	IDN	SM90	A	0	50.87	15.13	0.0212063	0.410443	0.203601	90.144	16.9194	16.3257	29.3863	341.059
IDN3.17	IDN	SM90	A	3	NA	NA	0	NA	NA	NA	NA	NA	NA	NA
IDN3.17	IDN	SM90	A	6	39.66	11.39	0	0.332217	0.262469	81.6792	16.6238	18.5931	28.3186	312.077
IDN3.17	IDN	SM90	A	9	54.5	15.15	0	0.333515	0.272039	77.4468	17.4779	11.6752	29.4661	299.386
IDN3.17	IDN	SM90	A	13	48.75	12.62	0	0.257903	0.241105	71.8036	16.5347	12.6847	27.1815	283.206
IDN3.27	IDN	SM90	T	0	71.85	20.6288	0.00439557	0.405801	0.200042	90.144	14.8999	13.207	28.1367	313.237
IDN3.27	IDN	SM90	T	3	68.63	19.75	0	0.441381	0.375099	85.9116	15.796	17.5192	31.3049	325.973
IDN3.27	IDN	SM90	T	6	77.43	22.14	0	0.420546	0.321025	81.6792	15.6951	17.6926	28.2511	300.489
IDN3.27	IDN	SM90	T	9	53.48	14.45	0	0.368431	0.318906	77.4468	16.449	17.8328	27.5598	297.214
IDN3.27	IDN	SM90	T	13	75.92	19.0595	0	0.355574	0.307663	71.8036	14.7822	17.2876	27.8106	296.395
JB1.10	JB	SM90	A	0	98.63	29.9513	0.0638249	0.389514	0.181896	90.684	9.07984	21.8341	22.4415	269.115
JB1.10	JB	SM90	A	3	99.68	29.766	0	0.440382	0.403846	89.1063	8.89874	22.9038	24.6955	285.237
JB1.10	JB	SM90	A	6	115.21	35.8535	0	0.99382	0.533019	87.5286	9.93857	42.8601	23.9147	285.734
JB1.10	JB	SM90	A	9	126.77	38.8978	0	0.866862	0.465812	85.9509	11.0462	43.2641	26.0812	300.701
JB1.10	JB	SM90	A	13	109.14	31.5003	0	0.727381	0.449815	83.8473	11.5219	40.0385	24.196	311.091
JB1.11	JB	SM90	T	0	86.26	25.5007	NA	0.311461	0.140909	90.684	13.2641	7.62981	29.052	322.213
JB1.11	JB	SM90	T	3	89.11	27.1104	0	0.552849	0.49145	89.1063	13.2641	7.62981	29.052	322.213
JB1.11	JB	SM90	T	6	92.28	27.8683	0	0.886201	0.468418	87.5286	13.2641	7.62981	29.052	322.213
JB1.11	JB	SM90	T	9	91.84	27.9438	0	0.903556	0.450753	85.9509	13.2641	7.62981	29.052	322.213
JB1.11	JB	SM90	T	13	97.52	26.686	0	0.796315	0.409685	83.8473	13.2641	7.62981	29.052	322.213
JB1.12	JB	SM90	A	0	108.92	32.3844	0.0713892	0.360259	0.177309	90.684	8.91969	17.542	23.4885	266.996
JB1.12	JB	SM90	A	3	106.94	32.8284	0	0.692846	0.483304	89.1063	9.20939	22.1025	26.4003	278.738
JB1.12	JB	SM90	A	6	122.32	37.0354	0	0.745533	0.485022	87.5286	12.111	15.4415	26.947	368.174
JB1.12	JB	SM90	A	9	119.24	35.2794	0	0.855272	0.51812	85.9509	12.9922	14.1733	27.4608	381.204
JB1.12	JB	SM90	A	13	118.77	32.9039	0	0.609298	0.446691	83.8473	12.9948	14.6537	26.8191	365.237
JB1.15	JB	SM90	T	0	73	22.0508	0.157459	0.256926	0.110129	90.8789	8.74243	26.8302	25.3229	269.207
JB1.15	JB	SM90	T	3	76.75	22.7038	0	0.562272	0.491812	77.6512	8.2663	32.4747	24.2084	236.18
JB1.15	JB	SM90	T	6	73.83	21.5128	0	0.960105	0.443805	112.969	8.72406	32.8606	24.4274	230.897
JB1.15	JB	SM90	T	9	84.58	23.5776	0	0.854407	0.445615	69.4356	10.0354	33.1726	25.3673	189
JB1.15	JB	SM90	T	13	79.83	21.2804	0	0.775125	0.371139	86.1837	10.9076	34.3191	25.0077	272.969
JB1.18	JB	SM90	T	0	94.03	26.8945	NA	0.34656	0.173972	90.684	11.6107	22.3719	29.7347	NA
JB1.18	JB	SM90	T	3	87.61	26.5154	0	0.653965	0.526241	89.1063	11.6107	22.3719	29.7347	NA
JB1.18	JB	SM90	T	6	92.75	26.827	0	0.939544	0.517796	87.5286	11.6107	22.3719	29.7347	NA
JB1.18	JB	SM90	T	9	94.76	26.6191	0	1.01745	0.491903	85.9509	11.6107	22.3719	29.7347	NA
JB1.18	JB	SM90	T	13	108.47	29.5256	0	0.813629	0.408722	83.8473	11.6107	22.3719	29.7347	NA
JB1.19	JB	SM90	T	0	65.85	18.8829	0.143852	0.303297	0.132033	90.684	8.574	15.1694	26.3242	263.873
JB1.19	JB	SM90	T	3	67.2	19.4736	0	0.571855	0.530993	89.1063	7.53442	9.85271	22.0237	319.344
JB1.19	JB	SM90	T	6	70.84	20.1484	0	0.858488	0.536324	87.5286	7.96378	11.0924	20.4783	303.477
JB1.19	JB	SM90	T	9	73.72	19.6768	0	0.842055	0.446598	85.9509	9.34192	11.2103	25.0897	337.644
JB1.19	JB	SM90	T	13	74.07	18.8198	0	0.605561	0.328761	83.8473	9.63581	12.6787	27.6396	353.229
JB1.28	JB	SM90	A	0	80.94	24.3273	NA	0.320477	0.150469	90.684	9.76848	12.8062	29.1863	314.497
JB1.28	JB	SM90	A	3	92.08	28.1369	0	0.545275	0.481321	89.1063	9.76848	12.8062	29.1863	314.497
JB1.28	JB	SM90	A	6	93.41	29.0173	0	0.861326	0.54667	87.5286	9.76848	12.8062	29.1863	314.497
JB1.28	JB	SM90	A	9	88.99	25.7328	0	0.831638	0.461742	85.9509	9.76848	12.8062	29.1863	314.497
JB1.28	JB	SM90	A	13	94.88	27.0146	0	0.694903	0.458864	83.8473	9.76848	12.8062	29.1863	314.497
JB1.3	JB	SM90	T	0	74.82	21.9612	NA	0.347963	0.163158	90.684	12.0291	4.35836	34.2858	308.281
JB1.3	JB	SM90	T	3	73.18	21.7438	0	0.624959	0.533098	89.1063	12.0291	4.35836	34.2858	308.281
JB1.3	JB	SM90	T	6	77.88	23.042	0	0.834993	0.499001	87.5286	12.0291	4.35836	34.2858	308.281
JB1.3	JB	SM90	T	9	82.3	23.1239	0	0.915845	0.484536	85.9509	12.0291	4.35836	34.2858	308.281
JB1.3	JB	SM90	T	13	87.18	23.1245	0	0.773648	0.449227	83.8473	12.0291	4.35836	34.2858	308.281
JB1.30	JB	SM90	A	0	99.71	32.2458	NA	0.374584	0.180089	90.684	11.0995	8.68653	30.8854	322.045
JB1.30	JB	SM90	A	3	92.16	28.377	0	0.611781	0.468646	89.1063	11.0995	8.68653	30.8854	322.045
JB1.30	JB	SM90	A	6	103.76	32.449	0	0.869625	0.528972	87.5286	11.0995	8.68653	30.8854	322.045
JB1.30	JB	SM90	A	9	102.13	31.3318	0	0.830236	0.505497	85.9509	11.0995	8.68653	30.8854	322.045
JB1.30	JB	SM90	A	13	111.42	32.5742	0	0.800847	0.459748	83.8473	11.0995	8.68653	30.8854	322.045
JB1.31	JB	SM90	T	0	77.62	22.9847	0.127874	0.256267	0.101187	90.684	7.69908	21.587	23.9856	276.308
JB1.31	JB	SM90	T	3	70.12	21.1594	0	0.521967	0.437245	89.1063	8.14752	25.891	23.839	395.305
JB1.31	JB	SM90	T	6	73.48	22.5822	0	0.824192	0.439029	87.5286	9.52704	26.3684	27.0445	333.754
JB1.31	JB	SM90	T	9	78.47	22.8471	0	0.7908	0.410301	85.9509	8.71728	6.1021	23.5367	317.89
JB1.31	JB	SM90	T	13	76.48	21.0017	0	0.729387	0.401981	83.8473	10.4349	6.86508	25.2635	325.954
JB1.36	JB	SM90	A	0	94.62	28.6466	NA	0.366528	0.174796	90.684	12.5172	19.8114	30.9178	337.694
JB1.36	JB	SM90	A	3	91.68	28.0937	0	0.583202	0.450431	89.1063	12.5172	19.8114	30.9178	337.694
JB1.36	JB	SM90	A	6	103.89	31.9795	0	1.12896	0.630356	87.5286	12.5172	19.8114	30.9178	337.694
JB1.36	JB	SM90	A	9	100.33	29.9727	0	0.883205	0.460368	85.9509	12.5172	19.8114	30.9178	337.694
JB1.36	JB	SM90	A	13	97.77	27.6125	0	0.871422	0.429715	83.8473	12.5172	19.8114	30.9178	337.694
JB1.6	JB	SM90	A	0	86.35	24.3369	0.0800637	0.33207	0.150749	90.684	8.45521	31.848	27.0567	344.127
JB1.6	JB	SM90	A	3	95.33	27.9774	0	0.591982	0.481746	89.1063	8.78677	37.4904	29.2894	368.46
JB1.6	JB	SM90	A	6	87.48	26.7874	0	0.783045	0.486473	87.5286	9.16798	40.6449	32.0881	379.862
JB1.6	JB	SM90	A	9	92.31	27.2514	0	0.832089	0.499227	85.9509	8.85649	41.9207	34.2451	387.914
JB1.6	JB	SM90	A	13	101.79	27.7406	0	0.711835	0.408	83.8473	10.8793	38.8937	28.8303	361.194
PL1.13	PL	SM90	A	0	57.36	17.0568	0.0119925	0.307153	0.686507	84.753	11.574	50.7477	27.8964	347.221
PL1.13	PL	SM90	A	3	67.72	19.44	0	0.204319	0.881984	81.6831	10.0072	36.3119	25.7329	308.794
PL1.13	PL	SM90	A	6	67.04	18.28	0	0.139993	0.855638	78.6132	9.25238	38.6423	24.4916	302.063
PL1.13	PL	SM90	A	9	65.26	16.69	0	0.111368	0.723728	75.5433	9.9741	36.316	22.7614	294.108
PL1.13	PL	SM90	A	13	79.15	19.29	0	0.101953	0.489798	71.4501	9.74858	35.3386	22.9092	270.523
PL1.19	PL	SM90	T	0	54.49	16.3752	0.0284694	0.28912	0.321916	77.2056	8.71503	7.21244	22.2083	343.492
PL1.19	PL	SM90	T	3	NA	NA	0	NA	NA	NA	NA	NA	NA	NA
PL1.19	PL	SM90	T	6	57.21	16.3	0	0.137461	0.912675	69.8699	9.68712	9.97203	12.5363	299.446
PL1.19	PL	SM90	T	9	59.83	16.31	0	0.100648	0.864049	84.3599	7.61772	47.6108	26.39	293.827
PL1.19	PL	SM90	T	13	58.79	14.57	0	0.09599	0.708725	65.4353	7.43494	44.8575	25.2788	285.006
PL1.22	PL	SM90	A	0	55.95	16.8411	NA	0.180789	0.15887	84.753	11.4267	18.6498	29.6029	332.736
PL1.22	PL	SM90	A	3	NA	NA	0	NA	0.223476	81.6831	11.4267	18.6498	29.6029	332.736
PL1.22	PL	SM90	A	6	44.52	11.9973	0	0.12484	NA	78.6132	11.4267	18.6498	29.6029	332.736
PL1.22	PL	SM90	A	9	61.63	15.498	0	0.0673222	0.748499	75.5433	11.4267	18.6498	29.6029	332.736
PL1.22	PL	SM90	A	13	58.77	14.6542	0	0.0793285	0.73321	71.4501	11.4267	18.6498	29.6029	332.736
PL1.27	PL	SM90	T	0	71.78	22.9032	NA	0.227798	0.0747126	84.753	10.306	17.019	29.6257	331.24
PL1.27	PL	SM90	T	3	NA	NA	0	NA	NA	81.6831	10.306	17.019	29.6257	331.24
PL1.27	PL	SM90	T	6	71.06	22.4037	0	0.147676	0.851927	78.6132	10.306	17.019	29.6257	331.24
PL1.27	PL	SM90	T	9	81.03	24.0112	0	0.0848082	0.742287	75.5433	10.306	17.019	29.6257	331.24
PL1.27	PL	SM90	T	13	85.47	22.7669	0	0.0852576	0.614338	71.4501	10.306	17.019	29.6257	331.24
PL1.29	PL	SM90	A	0	54.53	16.1213	0.0230995	0.314028	0.459075	84.753	9.73665	12.9563	20.9068	305.357
PL1.29	PL	SM90	A	3	NA	NA	0	NA	NA	NA	NA	NA	NA	NA
PL1.29	PL	SM90	A	6	53.9	15.33	0	0.124883	0.873011	78.6132	11.9216	15.6116	23.8432	332.67
PL1.29	PL	SM90	A	9	58.29	15.72	0	0.0954022	0.751756	75.5433	9.95847	9.42017	22.8776	315.172
PL1.29	PL	SM90	A	13	61.98	16.03	0	0.0837427	0.66481	71.4501	10.5827	11.099	23.2304	311.029
PL1.34	PL	SM90	T	0	78.2	23.272	NA	0.212834	0.169141	84.753	9.53834	14.6744	28.7618	353.946
PL1.34	PL	SM90	T	3	NA	NA	0	NA	NA	81.6831	9.53834	14.6744	28.7618	353.946
PL1.34	PL	SM90	T	6	69.39	1.81958	0	0.207639	0.808294	78.6132	9.53834	14.6744	28.7618	353.946
PL1.34	PL	SM90	T	9	82.6	21.5603	0	0.160152	0.887626	75.5433	9.53834	14.6744	28.7618	353.946
PL1.34	PL	SM90	T	13	81.14	20.0922	0	0.121111	0.678811	71.4501	9.53834	14.6744	28.7618	353.946
PL1.4	PL	SM90	T	0	58.32	16.717	0.0349129	0.322874	0.266174	86.4947	7.72392	9.44034	21.1693	323.832
PL1.4	PL	SM90	T	3	NA	NA	0	NA	NA	NA	NA	NA	NA	NA
PL1.4	PL	SM90	T	6	55.03	15.39	0	0.184182	0.901851	69.399	9.21054	14.5136	25.6779	356.42
PL1.4	PL	SM90	T	9	63.62	16.94	0	0.116937	0.748832	76.18	8.76932	12.4648	24.3991	338.14
PL1.4	PL	SM90	T	13	56.63	13.61	0	0.0984671	0.658881	70.1347	8.63468	14.4199	22.8315	317.959
PL1.46	PL	SM90	A	0	55.24	16.2726	NA	0.304078	0.0991336	84.753	12.4437	27.9112	27.039	283.182
PL1.46	PL	SM90	A	3	58.54	17.477	0	0.21772	0.340409	81.6831	12.4437	27.9112	27.039	283.182
PL1.46	PL	SM90	A	6	61.42	18.3106	0	0.164737	NA	78.6132	12.4437	27.9112	27.039	283.182
PL1.46	PL	SM90	A	9	68.56	18.1019	0	0.122747	0.999399	75.5433	12.4437	27.9112	27.039	283.182
PL1.46	PL	SM90	A	13	66.77	17.2767	0	0.11153	0.837593	71.4501	12.4437	27.9112	27.039	283.182
PL2.23	PL	SM90	A	0	56.84	16.321	NA	0.234246	0.378791	84.753	8.46852	16.937	26.5347	355.396
PL2.23	PL	SM90	A	3	54.51	15.3153	0	0.20213	0.24944	81.6831	8.46852	16.937	26.5347	355.396
PL2.23	PL	SM90	A	6	36.83	9.58663	0	0.163217	0.865858	78.6132	8.46852	16.937	26.5347	355.396
PL2.23	PL	SM90	A	9	58.7	13.4171	0	0.125598	0.76056	75.5433	8.46852	16.937	26.5347	355.396
PL2.23	PL	SM90	A	13	49.55	11.5082	0	0.121874	0.734929	71.4501	8.46852	16.937	26.5347	355.396
PL2.33	PL	SM90	T	0	64.05	19.1453	0.0279189	0.313404	0.290716	91.9189	8.96736	11.3587	23.913	332.39
PL2.33	PL	SM90	T	3	NA	NA	0	NA	NA	NA	NA	NA	NA	NA
PL2.33	PL	SM90	T	6	61.73	17.67	0	0.180415	0.788256	83.5672	6.84255	36.7787	23.0936	290.808
PL2.33	PL	SM90	T	9	69.97	19.09	0	0.147336	0.74878	84.4297	7.89631	28.0455	23.1444	283.178
PL2.33	PL	SM90	T	13	63.97	15.91	0	0.104277	0.615522	72.086	5.95713	31.5232	21.5946	268.071
PL2.34	PL	SM90	A	0	65.89	19.8568	0.0137791	0.281903	0.416378	84.753	10.5267	6.93135	22.9036	323.061
PL2.34	PL	SM90	A	3	67.56	20.33	0	0.314761	0.790449	81.6831	10.5111	9.00951	21.3351	360.08
PL2.34	PL	SM90	A	6	63.09	18.26	0	0.250622	0.834465	78.6132	11.554	9.8209	8.95435	350.086
PL2.34	PL	SM90	A	9	57.63	16.03	0	0.160153	0.781619	75.5433	10.5487	11.3815	25.2615	321.737
PL2.34	PL	SM90	A	13	78.47	20.13	0	0.137386	0.713634	71.4501	9.98475	9.98475	24.0658	320.28
PL3.31	PL	SM90	T	0	57.36	16.164	NA	0.385133	0.324878	84.753	10.0801	12.4616	26.5848	350.31
PL3.31	PL	SM90	T	3	69.85	20.4717	0	0.332929	0.381539	81.6831	10.0801	12.4616	26.5848	350.31
PL3.31	PL	SM90	T	6	94.55	26.416	0	0.288346	0.790039	78.6132	10.0801	12.4616	26.5848	350.31
PL3.31	PL	SM90	T	9	96.76	24.0118	0	0.109499	0.952268	75.5433	10.0801	12.4616	26.5848	350.31
PL3.31	PL	SM90	T	13	92.5	22.3153	0	0.104981	0.677715	71.4501	10.0801	12.4616	26.5848	350.31

## Sheet: 2012_growth
ID	genotype	Ferti	sample	TC	TK	DF	DP	IFCDAB	FWpulp	DWpulp	citrateMF	malateMF	chloreMF	KMF	PhosphoreMF	CaMF	MgMF	oxalateMF
IDN1.10	IDN	K-	3	28.1113	301.261	2012-05-10	2012-06-22	43	16.33	4.52883	0.0616253	0.0621291	47.1718	278.607	21.3587	7.7467	28.7734	0.374651
IDN1.10	IDN	K-	4	27.9896	301.14	2012-05-10	2012-07-05	56	29.39	9.022	0.119406	0.0717708	52.6006	281.516	14.443	43.7574	30.9056	0.2904
IDN1.10	IDN	K-	5	27.65	300.8	2012-05-10	2012-07-23	74	43.32	13.7058	0.221386	0.114233	60.1174	289.308	10.8687	18.2192	22.6169	0.223152
IDN1.10	IDN	K-	6	28.2721	301.422	2012-05-10	2012-08-02	84	59.92	20.9409	0.317161	0.140302	64.2934	373.85	20.1117	20.4233	23.5387	0.1448
IDN1.10	IDN	K-	7	27.5046	300.655	2012-05-10	2012-08-14	96	62.01	18.982	0.388865	0.178665	69.3046	326.581	14.6335	10.9981	23.8291	0.0824
IDN1.14	IDN	K-	3	26.2471	299.397	2012-02-13	2012-03-27	43	10.86	2.52749	0.0447835	0.0502137	47.1718	262.66	19.5721	5.09569	34.7434	0.2538
IDN1.14	IDN	K-	4	26.6937	299.844	2012-02-13	2012-04-12	59	23.18	7.21044	0.112723	0.0609199	53.8534	275.414	21.0429	26.613	33.1116	0.2748
IDN1.14	IDN	K-	5	26.8129	299.963	2012-02-13	2012-04-26	73	27.87	8.88375	0.153413	0.0822582	59.6998	294.5	16.2133	19.3167	25.0167	0.246706
IDN1.14	IDN	K-	6	26.1667	299.317	2012-02-13	2012-05-11	88	47.18	14.6498	0.225353	0.0984705	65.9638	319.723	19.7792	18.735	27.3346	0.124
IDN1.14	IDN	K-	7	25.6283	298.778	2012-02-13	2012-05-24	101	58.11	17.2211	0.317517	0.13098	71.3926	306.38	18.3415	20.9364	23.2955	0.0564
IDN1.14	IDN	K-	8	27.7432	300.893	2012-02-13	2012-06-09	117	67.2	19.4569	0.39793	0.162274	78.0742	304.077	10.8475	49.9102	22.5029	0.005
IDN1.2	IDN	K-	3	26.2471	299.397	2012-02-13	2012-03-27	43	11.45	2.8771	0.0645223	0.056385	47.1718	261.41	19.8943	13.2963	36.8784	0.353758
IDN1.2	IDN	K-	4	26.6937	299.844	2012-02-13	2012-04-12	59	17.34	5.39041	0.132487	0.0829296	53.8534	273.967	16.8761	59.5446	32.7032	0.2748
IDN1.2	IDN	K-	5	26.8129	299.963	2012-02-13	2012-04-26	73	29.84	9.73021	0.243991	0.0964767	59.6998	288.726	13.0768	6.15	30.4263	0.262637
IDN1.2	IDN	K-	6	26.1667	299.317	2012-02-13	2012-05-11	88	41.09	12.6021	0.271454	0.111437	65.9638	326.662	14.6845	17.7069	26.2551	0.124
IDN1.2	IDN	K-	7	25.6283	298.778	2012-02-13	2012-05-24	101	56.39	16.8679	0.367034	0.156816	71.3926	339.771	16.0771	13.4474	28.6878	0.0564
IDN1.2	IDN	K-	8	27.7432	300.893	2012-02-13	2012-06-09	117	70.4	18.9678	0.404005	0.200011	78.0742	319.37	12.0568	19.0229	22.506	0.005
IDN1.28	IDN	K-	3	25.775	298.925	2012-02-07	2012-03-22	44	14.7	3.66239	NA	NA	47.5894	NA	NA	NA	NA	NA
IDN1.28	IDN	K-	4	26.2829	299.433	2012-02-07	2012-04-05	58	21.05	6.43954	NA	NA	53.4358	NA	NA	NA	NA	NA
IDN1.28	IDN	K-	5	25.1108	298.261	2012-02-07	2012-04-20	73	26.52	8.40018	NA	NA	59.6998	NA	NA	NA	NA	NA
IDN1.28	IDN	K-	6	26.7271	299.877	2012-02-07	2012-05-03	86	44.41	14.1612	NA	NA	65.1286	NA	NA	NA	NA	NA
IDN1.28	IDN	K-	7	26.9283	300.078	2012-02-07	2012-05-18	101	70.4	20.24	NA	NA	71.3926	NA	NA	NA	NA	NA
IDN1.28	IDN	K-	8	26.9996	300.15	2012-02-07	2012-05-31	114	72.06	20.7705	NA	NA	76.8214	NA	NA	NA	NA	NA
IDN1.5	IDN	K-	3	27.6562	300.806	2012-05-06	2012-06-18	43	12.73	3.27902	0.048253	0.0383021	47.1718	239.875	19.4319	10.0377	27.5392	0.370994
IDN1.5	IDN	K-	4	27.6096	300.76	2012-05-06	2012-07-03	58	24.79	7.39763	0.107827	0.0648261	53.4358	299.183	23.4543	15.7153	27.5758	0.28
IDN1.5	IDN	K-	5	28.2046	301.355	2012-05-06	2012-07-16	71	33.24	10.2251	0.35427	0.138461	58.8646	366.718	8.34706	15.6507	28.5396	0.14284
IDN1.5	IDN	K-	7	27.5046	300.655	2012-05-06	2012-08-14	100	55.34	16.1701	0.46076	0.152351	70.975	326.933	18.0397	17.8062	28.3147	0.0616
IDN1.9	IDN	K-	3	25.775	298.925	2012-02-10	2012-03-22	41	10.69	2.47329	0.0690628	0.0555395	46.3366	263.703	24.6354	10.178	34.6978	0.335264
IDN1.9	IDN	K-	4	26.2829	299.433	2012-02-10	2012-04-05	55	19.66	5.89901	0.108608	0.0692453	52.183	255.8	22.0065	24.1208	33.0545	0.2956
IDN1.9	IDN	K-	5	25.1779	298.328	2012-02-10	2012-04-19	69	24.43	7.72796	0.220348	0.0964301	58.0294	289.576	21.8127	19.2002	29.9019	0.212556
IDN1.9	IDN	K-	6	26.7271	299.877	2012-02-10	2012-05-03	83	42.7	13.0843	0.279019	0.112169	63.8758	312.884	20.6253	13.7096	26.2006	0.15
IDN1.9	IDN	K-	7	26.9283	300.078	2012-02-10	2012-05-18	98	49.9	14.8539	0.344617	0.15514	70.1398	319.275	18.1892	5.04431	29.9691	0.072
IDN1.9	IDN	K-	8	26.9996	300.15	2012-02-10	2012-05-31	111	66.7	18.6704	0.41998	0.177593	75.5686	293.636	14.7236	58.5598	22.3085	0.0044
IDN2.33	IDN	K+	3	26.6937	299.844	2012-02-27	2012-04-12	45	9.27	2.34799	0.0586064	0.042309	48.007	282.075	24.2639	9.04246	31.6486	0.412151
IDN2.33	IDN	K+	4	26.3408	299.491	2012-02-27	2012-04-27	60	12.88	3.91381	0.0872612	0.0596413	54.271	285.729	19.6552	17.5926	26.389	0.2696
IDN2.33	IDN	K+	5	26.9725	300.123	2012-02-27	2012-05-14	77	21.99	2.47827	0.178737	0.0677797	61.3702	273.233	16.5166	15.4843	21.6135	0.165164
IDN2.33	IDN	K+	6	26.8125	299.962	2012-02-27	2012-05-29	92	37.9	11.078	0.264774	0.110382	67.6342	334.457	19.662	18.2431	21.1389	0.1032
IDN2.33	IDN	K+	7	27.8713	301.021	2012-02-27	2012-06-14	108	39.04	11.1384	0.372369	0.162623	74.3158	264.626	17.6795	6.79981	18.4161	0.02
IDN2.38	IDN	K+	3	25.65	298.8	2012-02-02	2012-03-16	43	14.27	3.75207	0.0625921	0.0537093	47.1718	274.065	21.3949	11.5506	35.4394	0.367274
IDN2.38	IDN	K+	4	26.5629	299.713	2012-02-02	2012-03-30	57	20.21	6.35718	0.0868781	0.0638385	53.0182	280.282	17.7648	18.5181	26.3647	0.2852
IDN2.38	IDN	K+	5	26.6937	299.844	2012-02-02	2012-04-12	70	29.84	9.73854	0.180576	0.0805214	58.447	301.812	16.1269	4.85749	29.7926	0.206479
IDN2.38	IDN	K+	6	26.3408	299.491	2012-02-02	2012-04-27	85	39.2	12.3402	0.231808	0.092619	64.711	314.11	15.5329	23.5347	23.2209	0.1396
IDN2.38	IDN	K+	7	26.1667	299.317	2012-02-02	2012-05-11	99	59.33	17.0016	0.294324	0.137218	70.5574	344.674	17.0047	10.3059	26.3372	0.0668
IDN2.38	IDN	K+	8	25.6283	298.778	2012-02-02	2012-05-24	112	64.76	17.4995	0.405946	NA	75.9862	320.273	12.6875	26.8235	22.5318	0.005
IDN2.41	IDN	K+	3	25.3954	298.545	2012-01-31	2012-03-15	44	10.2	2.54739	0.0612774	0.0493043	47.5894	257.44	18.495	12.4127	32.5214	0.368074
IDN2.41	IDN	K+	4	26.5629	299.713	2012-01-31	2012-03-30	59	17.36	5.36251	0.0862517	0.0625454	53.8534	274.776	18.0733	28.7948	29.4074	0.2748
IDN2.41	IDN	K+	5	26.6937	299.844	2012-01-31	2012-04-12	72	32.26	10.119	0.136735	0.0816232	59.2822	292.135	16.7291	24.3446	28.0899	0.182407
IDN2.41	IDN	K+	6	26.3408	299.491	2012-01-31	2012-04-27	87	41.58	12.668	0.249513	0.101074	65.5462	323.093	14.7907	29.3996	23.6409	0.1292
IDN2.41	IDN	K+	7	26.1667	299.317	2012-01-31	2012-05-11	101	62.11	18.0116	0.306091	0.140117	71.3926	349.814	17.4183	17.3893	23.4755	0.0564
IDN2.7	IDN	K+	3	26.1783	299.328	2012-02-11	2012-03-29	47	11.9	3.06347	0.0500229	0.0531785	48.8422	248.495	19.2565	10.7264	29.6254	0.380318
IDN2.7	IDN	K+	4	26.6937	299.844	2012-02-11	2012-04-12	61	16.94	5.37171	0.100924	0.0559291	54.6886	257.212	23.4832	56.738	30.8907	0.2644
IDN2.7	IDN	K+	5	26.8129	299.963	2012-02-11	2012-04-26	75	25.78	8.36516	0.134153	0.0698211	60.535	286.063	21.3264	20.204	24.3731	0.18783
IDN2.7	IDN	K+	6	26.1667	299.317	2012-02-11	2012-05-11	90	35.06	11.5885	0.231489	0.0967729	66.799	322.431	20.1561	18.4435	24.7011	0.1136
IDN2.7	IDN	K+	7	25.6283	298.778	2012-02-11	2012-05-24	103	50.44	15.625	0.321245	0.135152	72.2278	345.702	16.6986	15.1245	26.545	0.046
IDN2.7	IDN	K+	8	27.7432	300.893	2012-02-11	2012-06-09	119	55.54	16.4998	0.387685	0.157226	78.9094	301.33	15.2583	23.0203	18.0031	0.005
IDN3.28	IDN	K+	3	26.1783	299.328	2012-02-12	2012-03-29	46	10.78	2.71765	0.0561288	0.0475473	48.4246	240.754	21.7155	4.01674	34.1423	0.358745
IDN3.28	IDN	K+	4	26.6642	299.814	2012-02-12	2012-04-13	61	19.83	6.3786	0.0968405	0.0615714	54.6886	304.519	15.7058	18.5526	31.9873	0.2644
IDN3.28	IDN	K+	5	26.8129	299.963	2012-02-12	2012-04-26	74	30.43	9.73398	0.173286	0.0903517	60.1174	279.832	13.1798	50.6181	31.8353	0.219272
IDN3.28	IDN	K+	6	26.1667	299.317	2012-02-12	2012-05-11	89	45.88	15.1126	0.243093	0.116168	66.3814	321.464	18.2196	17.3676	27.5259	0.1188
IDN3.28	IDN	K+	7	25.6283	298.778	2012-02-12	2012-05-24	102	58.85	17.636	0.313541	0.138698	71.8102	312.931	16.6421	15.7506	29.4209	0.0512
IDN3.28	IDN	K+	8	27.7432	300.893	2012-02-12	2012-06-09	118	62.34	18.4328	0.382777	0.172539	78.4918	322.535	12.9306	22.7672	23.6429	0.005
IDN3.36	IDN	K+	3	25.65	298.8	2012-02-03	2012-03-16	42	11.68	2.9174	0.0557719	0.0477402	46.7542	258.843	20.757	7.43089	35.6683	0.359697
IDN3.36	IDN	K+	4	26.5629	299.713	2012-02-03	2012-03-30	56	18.9	6.0714	0.0825746	0.0625512	52.6006	276.392	18.9562	27.3529	31.4877	0.2904
IDN3.36	IDN	K+	5	26.6642	299.814	2012-02-03	2012-04-13	70	29.02	9.47778	0.155919	0.0807434	58.447	276.895	16.8138	22.9133	28.7223	0.188577
IDN3.36	IDN	K+	6	26.3408	299.491	2012-02-03	2012-04-27	84	37.72	11.9507	0.239936	0.0976064	64.2934	321.919	11.7262	12.8893	28.2937	0.1448
IDN3.36	IDN	K+	7	26.1667	299.317	2012-02-03	2012-05-11	98	51.09	15.4785	0.349518	0.116598	70.1398	334.824	16.4707	18.3342	23.7443	0.072
IDN3.36	IDN	K+	8	25.6283	298.778	2012-02-03	2012-05-24	111	71.2	19.9497	0.385756	0.145736	75.5686	307.208	13.6475	40.107	18.6609	0.0044
IDN3.9	IDN	K+	3	26.1783	299.328	2012-02-11	2012-03-29	47	14.56	NA	NA	NA	48.8422	NA	NA	NA	NA	NA
IDN3.9	IDN	K+	4	26.6642	299.814	2012-02-11	2012-04-13	62	25.8	NA	NA	NA	55.1062	NA	NA	NA	NA	NA
IDN3.9	IDN	K+	5	26.8129	299.963	2012-02-11	2012-04-26	75	26.69	NA	NA	NA	60.535	NA	NA	NA	NA	NA
IDN3.9	IDN	K+	6	26.1667	299.317	2012-02-11	2012-05-11	90	56.82	NA	NA	NA	66.799	NA	NA	NA	NA	NA
IDN3.9	IDN	K+	7	25.6283	298.778	2012-02-11	2012-05-24	103	61.49	NA	NA	NA	72.2278	NA	NA	NA	NA	NA
JB1.11	JB	K-	3	25.775	298.925	2012-02-10	2012-03-22	41	19.46	4.12118	0.0348004	0.0465572	55.5504	282.848	15.8547	7.39887	33.4006	0.304846
JB1.11	JB	K-	4	26.2829	299.433	2012-02-10	2012-04-05	55	34.22	9.52182	0.0556812	0.0557492	59.588	NA	NA	NA	NA	0.2756
JB1.11	JB	K-	5	25.1108	298.261	2012-02-10	2012-04-20	70	55.78	17.3234	0.168385	0.100249	63.914	NA	NA	NA	NA	0.232481
JB1.11	JB	K-	6	25.4696	298.62	2012-02-10	2012-05-04	84	69.65	21.8765	0.289135	0.136285	67.9516	366.118	11.4744	6.56574	30.9528	0.2002
JB1.19	JB	K-	3	26.6167	299.767	2012-02-15	2012-04-02	47	21.71	NA	NA	NA	57.2808	NA	NA	NA	NA	NA
JB1.19	JB	K-	4	25.1108	298.261	2012-02-15	2012-04-20	65	56.78	NA	NA	NA	62.472	NA	NA	NA	NA	NA
JB1.19	JB	K-	5	25.4696	298.62	2012-02-15	2012-05-04	79	75.75	NA	NA	NA	66.5096	NA	NA	NA	NA	NA
JB1.19	JB	K-	6	26.9283	300.078	2012-02-15	2012-05-18	93	81.21	NA	NA	NA	70.5472	NA	NA	NA	NA	NA
JB1.21	JB	K-	3	26.6642	299.814	2012-02-29	2012-04-13	44	24.9	5.98606	0.0491503	0.048847	56.4156	312.468	11.4364	13.3983	31.821	0.2879
JB1.21	JB	K-	4	26.8129	299.963	2012-02-29	2012-04-26	57	37.87	11.0358	0.0672562	0.0616779	60.1648	328.78	12.398	19.9875	30.1261	0.2704
JB1.21	JB	K-	5	26.1667	299.317	2012-02-29	2012-05-11	72	56.69	17.6627	0.167003	0.0949534	64.4908	NA	NA	NA	NA	0.222646
JB1.21	JB	K-	6	25.6283	298.778	2012-02-29	2012-05-24	85	70.45	20.8537	0.338212	0.148749	68.24	408.245	7.38252	12.6474	20.5887	0.1976
JB1.22	JB	K-	3	26.6937	299.844	2012-02-27	2012-04-12	45	22.98	5.51196	0.0376434	0.0428505	56.704	300.539	14.0013	3.57785	21.7056	0.336255
JB1.22	JB	K-	4	26.8129	299.963	2012-02-27	2012-04-26	59	35.12	10.3241	0.113128	0.0634392	60.7416	341.194	7.31549	11.9974	31.0177	0.2652
JB1.22	JB	K-	5	26.9725	300.123	2012-02-27	2012-05-14	77	56.82	17.5691	0.215523	0.107918	65.9328	369.161	7.0008	18.1959	25.5976	0.209296
JB1.22	JB	K-	6	26.8125	299.962	2012-02-27	2012-05-29	92	66.97	20.7214	0.501138	0.186338	70.2588	408.351	10.2626	19.0503	32.8771	0.1794
JB1.34	JB	K-	3	25.775	298.925	2012-02-08	2012-03-22	43	25.03	6.58365	0.0549741	0.0564596	56.1272	286.096	18.829	11.2451	41.3191	0.312837
JB1.34	JB	K-	3	26.2829	299.433	2012-02-08	2012-04-05	57	37.25	9.79788	0.0983631	0.0611603	60.1648	286.096	18.829	11.2451	41.3191	0.2704
JB1.34	JB	K-	5	25.1108	298.261	2012-02-08	2012-04-20	72	63.53	19.3059	0.153019	0.0759581	64.4908	314.282	14.2118	27.9429	33.3512	0.298103
JB1.34	JB	K-	6	25.4696	298.62	2012-02-08	2012-05-04	86	62.24	19.6927	0.286995	0.120006	68.5284	381.332	13.3059	13.1494	31.308	0.195
JB1.45	JB	K-	3	26.2471	299.397	2012-02-11	2012-03-27	45	22.27	5.52966	0.0491487	0.0569006	56.704	NA	15.5341	9.55569	31.6073	0.306178
JB1.45	JB	K-	4	26.6937	299.844	2012-02-11	2012-04-12	61	39.58	11.8146	0.107115	0.0665769	61.3184	340.863	14.9814	10.3831	28.7761	0.26
JB1.45	JB	K-	5	26.8129	299.963	2012-02-11	2012-04-26	75	58.52	18.4911	0.233244	0.115583	65.356	364.01	9.83299	18.2793	30.2554	0.219848
JB1.45	JB	K-	6	26.1667	299.317	2012-02-11	2012-05-11	90	67.42	21.0511	0.3773	0.166657	69.682	413.394	6.28335	15.8639	34.8384	0.1846
JB1.46	JB	K-	3	25.775	298.925	2012-02-08	2012-03-22	43	21.64	5.31967	0.0378726	0.0475299	56.1272	312.469	14.7447	8.29997	38.5705	0.331372
JB1.46	JB	K-	4	26.2829	299.433	2012-02-08	2012-04-05	57	35.79	10.2862	0.0877253	0.0606707	60.1648	307.464	12.8872	26.2888	29.432	0.2704
JB1.46	JB	K-	5	25.1108	298.261	2012-02-08	2012-04-20	72	46.6	14.2202	0.100422	0.0756574	64.4908	337.416	12.5662	48.9358	29.9052	0.286755
JB1.46	JB	K-	6	25.4696	298.62	2012-02-08	2012-05-04	86	67.44	20.6668	0.331214	0.147189	68.5284	388.621	9.44883	10.668	29.8705	0.195
JB2.15	JB	K+	3	25.65	298.8	2012-02-03	2012-03-16	42	22.92	5.73502	0.0355765	0.0462777	55.8388	284.102	12.2895	5.72185	26.6191	0.310743
JB2.15	JB	K+	4	26.5629	299.713	2012-02-03	2012-03-30	56	38.96	12.0231	0.0808794	0.0624451	59.8764	325.732	10.5302	19.3413	22.7183	0.273
JB2.15	JB	K+	5	26.6937	299.844	2012-02-03	2012-04-12	69	55.7	17.9619	0.237515	0.113451	63.6256	383.383	11.9069	15.0033	25.2184	0.202389
JB2.15	JB	K+	6	26.8129	299.963	2012-02-03	2012-04-26	83	66.04	20.0741	0.464109	0.193305	67.6632	383.428	10.7613	6.63162	24.7179	0.2028
JB2.21	JB	K+	3	25.775	298.925	2012-02-04	2012-03-22	47	31.93	8.30343	0.0536417	0.0556939	57.2808	294.251	24.2095	7.26545	31.6566	0.291257
JB2.21	JB	K+	4	26.2829	299.433	2012-02-04	2012-04-05	61	50.04	15.1459	0.100387	0.0763824	61.3184	316.027	11.3662	39.09	28.8664	0.26
JB2.21	JB	K+	5	25.1779	298.328	2012-02-04	2012-04-19	75	75.6	23.7127	0.26088	0.110456	65.356	NA	NA	NA	NA	0.201775
JB2.21	JB	K+	6	26.7271	299.877	2012-02-04	2012-05-03	89	85.44	26.0969	0.425688	0.180157	69.3936	263.773	14.5288	18.2753	30.1542	0.1872
JB2.25	JB	K+	3	28.095	301.245	2012-04-24	2012-06-07	44	23.93	NA	NA	NA	56.4156	NA	NA	NA	NA	NA
JB2.25	JB	K+	4	27.6562	300.806	2012-04-24	2012-06-18	55	39.69	NA	NA	NA	59.588	NA	NA	NA	NA	NA
JB2.25	JB	K+	5	27.6096	300.76	2012-04-24	2012-07-03	70	65.22	NA	NA	NA	63.914	NA	NA	NA	NA	NA
JB2.25	JB	K+	6	28.2046	301.355	2012-04-24	2012-07-16	83	80.1	NA	NA	NA	67.6632	NA	NA	NA	NA	NA
JB2.42	JB	K+	3	25.65	298.8	2012-02-03	2012-03-16	42	14.49	3.49898	0.0361734	0.0511343	55.8388	338.486	13.3676	12.6514	31.9866	0.307924
JB2.42	JB	K+	4	26.5629	299.713	2012-02-03	2012-03-30	56	28.95	9.17068	0.133943	0.0673061	59.8764	330.448	11.5295	33.0763	26.4611	0.273
JB2.42	JB	K+	5	26.6937	299.844	2012-02-03	2012-04-12	69	42.56	13.6671	0.220288	0.0965116	63.6256	383.543	19.7058	17.9435	24.3519	0.227635
JB2.42	JB	K+	6	26.8129	299.963	2012-02-03	2012-04-26	83	49.2	14.8797	0.368871	0.157479	67.6632	NA	8.10463	15.9682	23.8017	0.2028
JB2.44	JB	K+	3	26.7271	299.877	2012-03-16	2012-05-03	48	36.49	10.3583	0.0680554	0.0626721	57.5692	307.488	12.8214	13.1861	30.2999	0.275519
JB2.44	JB	K+	4	26.9283	300.078	2012-03-16	2012-05-18	63	43.43	13.3561	0.136177	0.084358	61.8952	336.057	10.2531	14.0789	26.0154	0.2548
JB2.44	JB	K+	5	26.9996	300.15	2012-03-16	2012-05-31	76	84.39	26.0357	0.264117	0.120196	65.6444	347.051	6.38185	19.1456	22.1845	0.164354
JB2.44	JB	K+	6	27.8713	301.021	2012-03-16	2012-06-14	90	102.13	30.1132	0.419736	0.182254	69.682	367.834	7.27488	15.4847	26.0026	0.1846
JB2.48	JB	K+	3	26.6937	299.844	2012-03-02	2012-04-12	41	23.81	5.32486	0.0398926	0.0377442	55.5504	282.396	14.4881	8.48303	34.8251	0.275389
JB2.48	JB	K+	4	26.8129	299.963	2012-03-02	2012-04-26	55	35.81	10.0466	0.064445	0.0525933	59.588	272.166	11.6643	46.9348	27.2166	0.2756
JB2.48	JB	K+	5	26.1667	299.317	2012-03-02	2012-05-11	70	58.11	18.1072	0.185271	0.0841322	63.914	358.586	9.75701	12.74	32.9377	0.231075
JB2.48	JB	K+	6	25.6283	298.778	2012-03-02	2012-05-24	83	86.86	25.5317	0.256492	0.117472	67.6632	NA	7.34122	13.1615	26.3231	0.2028
JB2.9	JB	K+	3	26.6937	299.844	2012-02-27	2012-04-12	45	26.25	6.29357	0.0383702	0.0461406	56.704	293.845	13.2242	8.83207	27.9284	0.296522
JB2.9	JB	K+	4	26.8129	299.963	2012-02-27	2012-04-26	59	40.52	12.8377	0.128475	0.0542401	60.7416	346.89	18.0836	19.8133	25.4742	0.2652
JB2.9	JB	K+	5	26.9725	300.123	2012-02-27	2012-05-14	77	61.03	18.8984	0.18561	0.0779243	65.9328	379.035	8.41959	11.022	27.8612	0.228929
JB2.9	JB	K+	6	26.8125	299.962	2012-02-27	2012-05-29	92	91.55	27.2506	0.36138	0.141533	70.2588	348.178	8.54862	14.8414	20.7779	0.1794
PL1.17	PL	K-	3	25.3954	298.545	2012-01-31	2012-03-15	44	18.82	4.51024	0.17112	NA	43.8632	295.565	14.0859	11.9372	29.843	0.199074
PL1.17	PL	K-	4	26.5629	299.713	2012-01-31	2012-03-30	59	32.73	9.64896	0.218486	NA	50.5952	283.757	13.3156	32.853	25.2939	0.1502
PL1.17	PL	K-	5	26.6937	299.844	2012-01-31	2012-04-12	72	47.73	14.3009	0.303131	0.167014	56.4296	280.894	10.5559	50.6921	21.4696	0.120219
PL1.17	PL	K-	6	26.8129	299.963	2012-01-31	2012-04-26	86	57.98	18.5613	0.373836	0.248284	62.7128	338.356	8.72971	7.96507	28.037	0.0935
PL1.17	PL	K-	7	26.1667	299.317	2012-01-31	2012-05-11	101	79.06	23.4204	NA	NA	69.4448	NA	NA	NA	NA	0.062
PL1.2	PL	K-	3	25.775	298.925	2012-02-04	2012-03-22	47	15.89	4.05595	0.166588	NA	45.2096	235.053	15.136	12.9737	28.4913	0.174213
PL1.2	PL	K-	4	26.2829	299.433	2012-02-04	2012-04-05	61	24.84	7.31003	0.251582	NA	51.4928	249.418	12.6022	25.9629	25.0877	0.146
PL1.2	PL	K-	5	25.1779	298.328	2012-02-04	2012-04-19	75	39.42	12.2407	0.362406	0.270339	57.776	309.408	10.6948	22.8733	22.8733	0.0901585
PL1.2	PL	K-	6	26.7271	299.877	2012-02-04	2012-05-03	89	43.02	13.6736	0.397789	0.268217	64.0592	319.364	9.60948	8.88004	28.2259	0.0872
PL1.2	PL	K-	7	26.9283	300.078	2012-02-04	2012-05-18	104	62.13	18.9881	NA	NA	70.7912	NA	NA	NA	NA	0.0557
PL1.24	PL	K-	3	26.6167	299.767	2012-02-17	2012-04-02	45	16.86	4.44216	0.183019	0.120663	44.312	252.362	11.4519	14.6752	28.3023	0.178864
PL1.24	PL	K-	4	25.1779	298.328	2012-02-17	2012-04-19	62	30.5	9.24884	0.22814	NA	51.9416	305.173	4.04482	15.0926	23.5445	0.1439
PL1.24	PL	K-	5	26.7271	299.877	2012-02-17	2012-05-03	76	43.74	13.8498	0.312937	0.192048	58.2248	297.992	7.30804	26.7751	24.5701	0.0874027
PL1.24	PL	K-	6	26.9283	300.078	2012-02-17	2012-05-18	91	53.08	17.1155	0.38639	0.237855	64.9568	306.621	9.18906	18.1867	28.3967	0.083
PL1.24	PL	K-	7	26.9996	300.15	2012-02-17	2012-05-31	104	63.5	20.0547	NA	NA	70.7912	NA	NA	NA	NA	0.0557
PL1.25	PL	K-	3	24.95	298.1	2012-03-03	2012-04-16	44	NA	NA	0.187085	NA	43.8632	272.756	16.0726	9.28891	29.8371	0.169709
PL1.25	PL	K-	4	25.3475	298.498	2012-03-03	2012-04-30	58	22.86	7.05806	0.197324	0.157139	50.1464	261.504	12.7556	47.4909	24.9632	0.1523
PL1.25	PL	K-	5	26.9725	300.123	2012-03-03	2012-05-14	72	38.86	12.6818	0.250963	NA	56.4296	257.522	9.73005	46.3799	27.8928	0.110305
PL1.25	PL	K-	6	26.8125	299.962	2012-03-03	2012-05-29	87	46.8	15.4835	0.290051	0.1413	63.1616	298.783	5.2882	20.8223	28.4241	0.0914
PL1.25	PL	K-	7	27.4675	300.617	2012-03-03	2012-06-11	100	53.84	18.5458	NA	NA	68.996	NA	NA	NA	NA	0.0641
PL1.28	PL	K-	3	26.1667	299.317	2012-03-30	2012-05-11	42	12.65	NA	NA	NA	42.9656	NA	NA	NA	NA	NA
PL1.28	PL	K-	4	25.6283	298.778	2012-03-30	2012-05-24	55	28.49	NA	NA	NA	48.8	NA	NA	NA	NA	NA
PL1.28	PL	K-	5	27.7432	300.893	2012-03-30	2012-06-09	71	37.32	NA	NA	NA	55.9808	NA	NA	NA	NA	NA
PL1.28	PL	K-	6	28.1113	301.261	2012-03-30	2012-06-22	84	58.16	NA	NA	NA	61.8152	NA	NA	NA	NA	NA
PL1.28	PL	K-	7	27.9896	301.14	2012-03-30	2012-07-05	97	73.24	NA	NA	NA	67.6496	NA	NA	NA	NA	NA
PL1.39	PL	K-	3	26.6937	299.844	2012-02-27	2012-04-12	45	16.5	4.38518	0.171341	0.133077	44.312	260.501	16.436	13.9601	29.5006	0.176575
PL1.39	PL	K-	4	26.8129	299.963	2012-02-27	2012-04-26	59	26.07	8.01206	0.188289	0.150661	50.5952	268.545	14.0084	16.8223	19.2692	0.1502
PL1.39	PL	K-	5	26.9725	300.123	2012-02-27	2012-05-14	77	43.92	13.9732	0.259305	0.19322	58.6736	320.48	8.31107	16.3703	23.2962	0.0869127
PL1.39	PL	K-	6	26.8125	299.962	2012-02-27	2012-05-29	92	56.42	18.5665	0.267314	0.257283	65.4056	299.309	15.8342	17.375	21.6368	0.0809
PL1.39	PL	K-	7	27.8713	301.021	2012-02-27	2012-06-14	108	66.13	20.9698	NA	NA	72.5864	NA	NA	NA	NA	0.0473
PL1.4	PL	K-	3	26.6937	299.844	2012-03-02	2012-04-12	41	17.39	4.25403	0.13219	0.164507	42.5168	256.82	13.4629	13.4141	27.8039	0.191832
PL1.4	PL	K-	4	26.8129	299.963	2012-03-02	2012-04-26	55	19.15	5.74803	0.186385	0.161552	48.8	269.16	7.8086	12.7186	27.2118	0.1586
PL1.4	PL	K-	5	26.1667	299.317	2012-03-02	2012-05-11	70	42.72	13.3947	0.281779	0.159929	55.532	299.717	11.0126	20.3357	22.5257	0.108706
PL1.4	PL	K-	6	25.6283	298.778	2012-03-02	2012-05-24	83	50.8	16.45	0.315952	0.238196	61.3664	301.713	6.36199	13.4951	26.3476	0.0998
PL1.4	PL	K-	7	27.7432	300.893	2012-03-02	2012-06-09	99	73.13	22.9817	NA	NA	68.5472	NA	NA	NA	NA	0.0662
PL2.2	PL	K+	3	25.3954	298.545	2012-01-30	2012-03-15	45	20.34	5.19211	0.15181	NA	44.312	270.311	15.2241	10.2004	27.0311	0.177158
PL2.2	PL	K+	4	26.5629	299.713	2012-01-30	2012-03-30	60	39.63	11.7794	0.212093	0.148816	51.044	273.388	19.2614	18.6401	21.8947	0.1481
PL2.2	PL	K+	5	26.6937	299.844	2012-01-30	2012-04-12	73	44.91	13.8591	0.257802	0.188101	56.8784	295.583	12.5538	15.347	22.0997	0.139757
PL2.2	PL	K+	6	26.3408	299.491	2012-02-04	2012-04-27	83	72.73	24.6954	0.307213	0.31047	61.3664	348.56	8.43453	19.9854	26.0827	0.0998
PL2.2	PL	K+	7	24.9729	298.123	2012-02-04	2012-05-07	93	75.63	23.6768	NA	NA	65.8544	NA	NA	NA	NA	0.0788
PL2.38	PL	K+	3	25.3954	298.545	2012-01-31	2012-03-15	44	19.85	4.71156	0.131989	NA	43.8632	301.71	11.4409	5.66149	27.8357	0.178627
PL2.38	PL	K+	4	26.5629	299.713	2012-01-31	2012-03-30	59	34.85	9.74713	0.209404	0.142473	50.5952	312.55	11.0833	11.6375	21.3354	0.1502
PL2.38	PL	K+	5	26.6937	299.844	2012-01-31	2012-04-12	72	49.12	14.1449	0.343305	0.184956	56.4296	332.643	9.92194	56.2052	21.2203	0.1229
PL2.38	PL	K+	6	26.3408	299.491	2012-01-31	2012-04-27	87	55.13	16.9253	0.394222	0.219186	63.1616	364.99	9.5825	10.0708	25.6347	0.0914
PL2.38	PL	K+	7	26.1667	299.317	2012-01-31	2012-05-11	101	70.36	19.9642	NA	NA	69.4448	NA	NA	NA	NA	0.062
PL2.47	PL	K+	3	25.65	298.8	2012-02-03	2012-03-16	42	14.31	3.3712	0.16203	NA	42.9656	289.445	15.5026	6.79118	29.0381	0.190969
PL2.47	PL	K+	4	26.5629	299.713	2012-02-03	2012-03-30	56	23.66	6.75856	0.181414	NA	49.2488	297.872	14.5276	52.367	242.127	0.1565
PL2.47	PL	K+	5	26.6937	299.844	2012-02-03	2012-04-12	69	37.05	10.948	0.235309	0.162579	55.0832	350.885	14.2575	15.1924	19.8669	0.152041
PL2.47	PL	K+	6	26.3408	299.491	2012-02-03	2012-04-27	84	47.31	14.4131	0.403311	0.21002	61.8152	286.202	10.9609	14.6146	21.6174	0.0977
PL2.47	PL	K+	7	26.1667	299.317	2012-02-03	2012-05-11	98	58.73	17.4611	NA	NA	68.0984	NA	NA	NA	NA	0.0683
PL3.23	PL	K+	3	25.65	298.8	2012-02-03	2012-03-16	42	15.57	3.41582	0.15231	0.135284	42.9656	262.212	9.33039	5.68127	24.2547	0.170865
PL3.23	PL	K+	4	26.5629	299.713	2012-02-03	2012-03-30	56	27.33	7.55423	0.196715	0.157063	49.2488	322.667	8.83719	16.6379	19.911	0.1565
PL3.23	PL	K+	5	26.6937	299.844	2012-02-03	2012-04-12	69	40.54	11.7622	0.260517	0.178771	55.0832	340.201	9.71176	13.2959	21.678	0.134175
PL3.23	PL	K+	6	26.3408	299.491	2012-02-03	2012-04-27	84	53.97	16.5473	0.366662	0.243563	61.8152	379.223	6.84244	20.3753	26.4576	0.0977
PL3.23	PL	K+	7	26.1667	299.317	2012-02-03	2012-05-11	98	63.75	18.3407	NA	NA	68.0984	NA	NA	NA	NA	0.0683
PL3.33	PL	K+	3	25.65	298.8	2012-02-01	2012-03-16	44	21.43	5.53198	0.156561	0.12889	43.8632	285.507	13.6312	10.3071	28.8599	0.18781
PL3.33	PL	K+	4	26.5629	299.713	2012-02-01	2012-03-30	58	27.15	7.964	0.203188	0.128178	50.1464	306.572	10.7997	50.5146	22.0639	0.1523
PL3.33	PL	K+	5	26.6937	299.844	2012-02-01	2012-04-12	71	50.05	15.6394	0.274282	0.175521	55.9808	303.087	9.69878	29.5315	21.7601	0.181531
PL3.33	PL	K+	6	26.3408	299.491	2012-02-01	2012-04-27	86	52.18	16.7465	0.413203	0.211487	62.7128	336.534	9.36414	16.2994	26.2068	0.0935
PL3.33	PL	K+	7	26.1667	299.317	2012-02-01	2012-05-11	100	70.19	22.0145	NA	NA	68.996	NA	NA	NA	NA	0.0641
PL3.5	PL	K+	3	25.65	298.8	2012-02-03	2012-03-16	42	18.08	4.1754	0.169224	0.142674	42.9656	267.393	13.1043	13.3812	26.5316	0.165133
PL3.5	PL	K+	4	26.5629	299.713	2012-02-03	2012-03-30	56	31.32	8.68936	0.19357	0.148157	49.2488	309.308	11.9581	17.3986	21.5411	0.1565
PL3.5	PL	K+	5	26.6937	299.844	2012-02-03	2012-04-12	69	51.21	15.1257	0.247828	0.170131	55.0832	329.97	11.34	42.671	22.2123	0.132901
PL3.5	PL	K+	6	26.3408	299.491	2012-02-03	2012-04-27	84	53.32	16.4465	0.326815	0.223124	61.8152	401.966	9.58369	7.93554	28.9952	0.0977
PL3.5	PL	K+	7	26.1667	299.317	2012-02-03	2012-05-11	98	75.31	22.8314	NA	NA	68.0984	NA	NA	NA	NA	0.0683
PL3.8	PL	K+	3	25.65	298.8	2012-02-03	2012-03-16	42	18.44	NA	NA	NA	42.9656	NA	NA	NA	NA	NA
PL3.8	PL	K+	4	26.5629	299.713	2012-02-03	2012-03-30	56	29.69	NA	NA	NA	49.2488	NA	NA	NA	NA	NA
PL3.8	PL	K+	5	26.6937	299.844	2012-02-03	2012-04-12	69	43.23	NA	NA	NA	55.0832	NA	NA	NA	NA	NA
PL3.8	PL	K+	6	26.3408	299.491	2012-02-03	2012-04-27	84	64.25	NA	NA	NA	61.8152	NA	NA	NA	NA	NA
PL3.8	PL	K+	7	26.1667	299.317	2012-02-03	2012-05-11	98	68.32	NA	NA	NA	68.0984	NA	NA	NA	NA	NA

## Sheet: 2012_postharvest ripening
ID	genotype	treatment	stage	FWpulp	DWpulp	oxalateMF	citrateMF	malateMF	chloreMF	PhosphoreMF	CaMF	MgMF	KMF
IDN1.13	IDN	K-	0	39.06	12.0821	0.13	0.29166	0.0997088	69.766	21.9927	42.6522	21.6352	301.347
IDN1.13	IDN	K-	3	40.9	12.264	0.0336	0.282983	0.37573	67.414	21.9927	42.6522	21.6352	301.347
IDN1.13	IDN	K-	6	44.11	12.8528	0.0078	0.254934	0.435969	65.062	21.9927	42.6522	21.6352	301.347
IDN1.13	IDN	K-	9	41.05	11.372	0.006	0.210766	0.399802	62.71	21.9927	42.6522	21.6352	301.347
IDN1.13	IDN	K-	13	38.01	9.93489	0.0036	0.183214	0.314306	59.574	21.9927	42.6522	21.6352	301.347
IDN1.22	IDN	K-	0	30.57	9.52543	0.13	0.285955	0.093606	69.766	21.3505	47.9614	8.35456	310.356
IDN1.22	IDN	K-	3	36.39	11.0591	0.0336	0.289794	0.384499	67.414	21.3505	47.9614	8.35456	310.356
IDN1.22	IDN	K-	6	38.27	11.2412	0.0078	0.303619	0.404596	65.062	21.3505	47.9614	8.35456	310.356
IDN1.22	IDN	K-	9	39.54	11.1632	0.006	0.236227	0.376234	62.71	21.3505	47.9614	8.35456	310.356
IDN1.22	IDN	K-	13	36.47	9.57502	0.0036	0.215365	0.342522	59.574	21.3505	47.9614	8.35456	310.356
IDN1.26	IDN	K-	0	50.11	15.1012	0.13	0.353122	0.141808	69.766	21.0378	13.7854	27.8706	293.09
IDN1.26	IDN	K-	3	49.36	14.6919	0.0336	0.354298	0.396546	67.414	21.0378	13.7854	27.8706	293.09
IDN1.26	IDN	K-	6	55.93	16.1996	0.0078	0.262165	0.422531	65.062	21.0378	13.7854	27.8706	293.09
IDN1.26	IDN	K-	9	60.18	16.6229	0.006	0.246265	0.393445	62.71	21.0378	13.7854	27.8706	293.09
IDN1.26	IDN	K-	13	51.91	13.4201	0.0036	0.206126	0.356138	59.574	21.0378	13.7854	27.8706	293.09
IDN1.30	IDN	K-	0	36.02	11.1495	0.13	0.273428	0.0988844	69.766	15.9883	20.0238	27.1092	306.211
IDN1.30	IDN	K-	3	38.59	11.7141	0.0336	0.280502	0.345416	67.414	15.9883	20.0238	27.1092	306.211
IDN1.30	IDN	K-	6	37.6	11.3801	0.0078	0.224709	0.407644	65.062	15.9883	20.0238	27.1092	306.211
IDN1.30	IDN	K-	9	41.88	11.982	0.006	0.258824	0.389206	62.71	15.9883	20.0238	27.1092	306.211
IDN1.30	IDN	K-	13	38.17	9.87493	0.0036	0.183537	0.312627	59.574	15.9883	20.0238	27.1092	306.211
IDN1.33	IDN	K-	0	41.63	12.6798	0.13	0.251642	0.0832935	69.766	18.0938	16.1172	23.1114	293.454
IDN1.33	IDN	K-	3	48.51	14.7083	0.0336	0.271788	0.342788	67.414	18.0938	16.1172	23.1114	293.454
IDN1.33	IDN	K-	6	45.72	13.6413	0.0078	0.293379	0.433313	65.062	18.0938	16.1172	23.1114	293.454
IDN1.33	IDN	K-	9	52.78	14.4823	0.006	0.219391	0.372477	62.71	18.0938	16.1172	23.1114	293.454
IDN1.33	IDN	K-	13	50.5	13.0191	0.0036	0.229236	0.329558	59.574	18.0938	16.1172	23.1114	293.454
IDN1.45	IDN	K-	0	29.41	9.35585	0.13	0.290882	0.0923492	69.766	20.5064	9.16311	13.9027	286.9
IDN1.45	IDN	K-	3	34.4	10.6235	0.0336	0.267651	0.366537	67.414	20.5064	9.16311	13.9027	286.9
IDN1.45	IDN	K-	6	35.01	10.3614	0.0078	0.275151	0.467798	65.062	20.5064	9.16311	13.9027	286.9
IDN1.45	IDN	K-	9	38.49	10.7562	0.006	0.233985	0.399336	62.71	20.5064	9.16311	13.9027	286.9
IDN1.45	IDN	K-	13	38.72	10.1075	0.0036	0.219309	0.368788	59.574	20.5064	9.16311	13.9027	286.9
IDN2.36	IDN	K+	0	31.64	9.58245	0.15	0.223549	0.0702061	69.766	21.6672	9.64326	26.2176	284.778
IDN2.36	IDN	K+	3	33.08	10.1668	0.0336	0.246047	0.284272	67.414	21.6672	9.64326	26.2176	284.778
IDN2.36	IDN	K+	6	38.87	11.3191	0.0078	0.295231	0.371032	65.062	21.6672	9.64326	26.2176	284.778
IDN2.36	IDN	K+	9	39.72	10.9057	0.006	0.312262	0.34472	62.71	21.6672	9.64326	26.2176	284.778
IDN2.36	IDN	K+	13	37.92	9.82473	0.0036	0.23716	0.336416	59.574	21.6672	9.64326	26.2176	284.778
IDN2.4	IDN	K+	0	28.19	8.83582	0.15	0.292279	0.0829485	69.766	21.6303	20.1718	30.4128	294.818
IDN2.4	IDN	K+	3	33.2	10.2989	0.0336	0.312391	0.104224	67.414	21.6303	20.1718	30.4128	294.818
IDN2.4	IDN	K+	6	33.2	9.5661	0.0078	0.211281	0.451684	65.062	21.6303	20.1718	30.4128	294.818
IDN2.4	IDN	K+	9	35.46	NA	0.006	NA	NA	62.71	21.6303	20.1718	30.4128	294.818
IDN2.4	IDN	K+	13	28.92	7.17175	0.0036	0.147208	0.381074	59.574	21.6303	20.1718	30.4128	294.818
IDN3.16	IDN	K+	0	33.98	10.9766	0.15	0.263498	0.0821272	69.766	22.2703	27.3156	31.1719	326.181
IDN3.16	IDN	K+	3	34.74	10.9969	0.0336	0.317013	0.162937	67.414	22.2703	27.3156	31.1719	326.181
IDN3.16	IDN	K+	6	39.51	12.2035	0.0078	0.238805	0.43191	65.062	22.2703	27.3156	31.1719	326.181
IDN3.16	IDN	K+	9	38.31	11.292	0.006	0.232575	0.434133	62.71	22.2703	27.3156	31.1719	326.181
IDN3.16	IDN	K+	13	38.58	10.6297	0.0036	0.198614	0.352482	59.574	22.2703	27.3156	31.1719	326.181
IDN3.17	IDN	K+	0	33.07	9.95	0.15	0.285102	0.0837705	69.766	17.9646	48.778	NA	301.591
IDN3.17	IDN	K+	3	33.64	10.1812	0.0336	0.318024	0.32293	67.414	17.9646	48.778	NA	301.591
IDN3.17	IDN	K+	6	32.68	9.5027	0.0078	0.274618	0.445023	65.062	17.9646	48.778	NA	301.591
IDN3.17	IDN	K+	9	36.8	10.0739	0.006	0.252895	0.346188	62.71	17.9646	48.778	NA	301.591
IDN3.17	IDN	K+	13	31.95	8.14313	0.0036	0.228079	0.301457	59.574	17.9646	48.778	NA	301.591
IDN3.27	IDN	K+	0	35.83	11.2247	0.15	0.296267	0.0886857	69.766	16.8935	12.7322	29.8121	298.431
IDN3.27	IDN	K+	3	37.92	11.3499	0.0336	0.315944	0.386158	67.414	16.8935	12.7322	29.8121	298.431
IDN3.27	IDN	K+	6	38.6	11.347	0.0078	0.299666	0.426237	65.062	16.8935	12.7322	29.8121	298.431
IDN3.27	IDN	K+	9	41.56	11.3686	0.006	0.256676	0.352074	62.71	16.8935	12.7322	29.8121	298.431
IDN3.27	IDN	K+	13	42.69	10.7765	0.0036	0.180251	0.341234	59.574	16.8935	12.7322	29.8121	298.431
IDN3.7	IDN	K+	0	31.94	10.1778	0.15	0.253287	0.0879514	69.766	21.4741	44.7244	11.7362	301.335
IDN3.7	IDN	K+	3	29.51	9.44481	0.0336	0.322226	0.374446	67.414	21.4741	44.7244	11.7362	301.335
IDN3.7	IDN	K+	6	36.59	11.1524	0.0078	0.303967	0.413483	65.062	21.4741	44.7244	11.7362	301.335
IDN3.7	IDN	K+	9	37.04	10.6073	0.006	0.224695	0.411391	62.71	21.4741	44.7244	11.7362	301.335
IDN3.7	IDN	K+	13	33.91	9.12692	0.0036	0.196744	0.376775	59.574	21.4741	44.7244	11.7362	301.335
JB1.27	JB	K-	0	48.62	14.5087	0.23	0.192366	0.0901539	68.255	11.5804	14.5871	22.3272	272.987
JB1.27	JB	K-	3	NA	NA	0.0704	NA	NA	67.5962	11.5804	14.5871	22.3272	272.987
JB1.27	JB	K-	6	64.06	18.7105	0.0125	0.621444	0.505455	66.9374	11.5804	14.5871	22.3272	272.987
JB1.27	JB	K-	9	69.45	19.1667	0.005	0.61549	0.46938	66.2786	11.5804	14.5871	22.3272	272.987
JB1.27	JB	K-	13	64.55	16.6427	0.001	0.518754	0.532454	65.4002	11.5804	14.5871	22.3272	272.987
JB1.3	JB	K-	0	62.43	18.4802	0.23	0.216024	0.110378	68.255	10.5761	8.81345	34.3724	302.889
JB1.3	JB	K-	3	NA	NA	0.0704	NA	NA	67.5962	10.5761	8.81345	34.3724	302.889
JB1.3	JB	K-	6	62.95	17.9068	0.0125	0.722849	0.519444	66.9374	10.5761	8.81345	34.3724	302.889
JB1.3	JB	K-	9	65.09	17.6967	0.005	0.702317	0.423815	66.2786	10.5761	8.81345	34.3724	302.889
JB1.3	JB	K-	13	68.37	17.3883	0.001	0.618718	0.36717	65.4002	10.5761	8.81345	34.3724	302.889
JB1.37	JB	K-	0	58.18	17.5717	0.23	0.187098	0.0770683	68.255	12.0378	45.8155	NA	232.372
JB1.37	JB	K-	3	64.67	18.9488	0.0704	0.475085	0.51913	67.5962	12.0378	45.8155	NA	232.372
JB1.37	JB	K-	6	64.67	18.868	0.0125	0.762482	0.472887	66.9374	12.0378	45.8155	NA	232.372
JB1.37	JB	K-	9	63.06	17.5625	0.005	0.79995	0.449398	66.2786	12.0378	45.8155	NA	232.372
JB1.37	JB	K-	13	59.34	15.6028	0.001	0.60741	0.382624	65.4002	12.0378	45.8155	NA	232.372
JB1.38	JB	K-	0	50.6	15.779	0.23	0.220718	0.0817763	68.255	15.5143	7.44687	14.8937	321.146
JB1.38	JB	K-	3	68.92	21.2811	0.0704	0.279833	0.112986	67.5962	15.5143	7.44687	14.8937	321.146
JB1.38	JB	K-	6	68.92	21.3531	0.0125	0.821126	0.467103	66.9374	15.5143	7.44687	14.8937	321.146
JB1.38	JB	K-	9	60.73	17.4124	0.005	0.782397	0.421038	66.2786	15.5143	7.44687	14.8937	321.146
JB1.38	JB	K-	13	59.42	16.425	0.001	0.567577	0.334459	65.4002	15.5143	7.44687	14.8937	321.146
JB1.42	JB	K-	0	76.29	21.8146	0.23	0.301544	0.115231	68.255	13.1565	31.6208	27.6682	NA
JB1.42	JB	K-	3	85.77	25.5694	0.0704	0.639431	0.551331	67.5962	13.1565	31.6208	27.6682	NA
JB1.42	JB	K-	6	85.77	24.3776	0.0125	0.892723	0.526257	66.9374	13.1565	31.6208	27.6682	NA
JB1.42	JB	K-	9	82.51	22.3631	0.005	0.80428	0.449459	66.2786	13.1565	31.6208	27.6682	NA
JB1.42	JB	K-	13	70.35	17.3797	0.001	0.695461	0.364966	65.4002	13.1565	31.6208	27.6682	NA
JB1.6	JB	K-	0	37.39	10.9622	0.23	0.198612	0.073482	68.255	11.5501	13.4167	40.5418	294.001
JB1.6	JB	K-	3	36.23	10.684	0.0704	0.361329	0.416203	67.5962	11.5501	13.4167	40.5418	294.001
JB1.6	JB	K-	6	41.2	12.1995	0.0125	0.649305	0.452746	66.9374	11.5501	13.4167	40.5418	294.001
JB1.6	JB	K-	9	44.02	12.5021	0.005	0.682949	0.446637	66.2786	11.5501	13.4167	40.5418	294.001
JB1.6	JB	K-	13	43.18	11.5224	0.001	0.581918	0.41376	65.4002	11.5501	13.4167	40.5418	294.001
JB2.12	JB	K+	0	79.18	23.7263	0.28	0.190704	0.0873048	68.255	9.77442	10.9925	28.224	333.637
JB2.12	JB	K+	3	69.04	18.8976	0.0704	0.38167	0.471877	67.5962	9.77442	10.9925	28.224	333.637
JB2.12	JB	K+	6	77.49	22.4207	0.0125	0.780705	0.480428	66.9374	9.77442	10.9925	28.224	333.637
JB2.12	JB	K+	9	67.11	18.2046	0.005	0.754657	0.447823	66.2786	9.77442	10.9925	28.224	333.637
JB2.12	JB	K+	13	79.73	20.2395	0.001	0.673573	0.358629	65.4002	9.77442	10.9925	28.224	333.637
JB2.17	JB	K+	0	67.74	20.8446	0.28	0.180866	0.0819142	68.255	9.62951	8.58682	31.2806	337.033
JB2.17	JB	K+	3	58.23	17.9281	0.0704	0.444679	0.519004	67.5962	9.62951	8.58682	31.2806	337.033
JB2.17	JB	K+	6	66.11	20.8318	0.0125	0.889302	0.551213	66.9374	9.62951	8.58682	31.2806	337.033
JB2.17	JB	K+	9	58.23	17.5819	0.005	0.881952	0.473959	66.2786	9.62951	8.58682	31.2806	337.033
JB2.17	JB	K+	13	70.15	19.5641	0.001	0.767425	0.419472	65.4002	9.62951	8.58682	31.2806	337.033
JB2.2	JB	K+	0	49.29	14.295	0.28	0.185327	0.0861922	68.255	12.1082	45.1887	19.9873	333.411
JB2.2	JB	K+	3	51.56	14.8404	0.0704	0.413565	0.572694	67.5962	12.1082	45.1887	19.9873	333.411
JB2.2	JB	K+	6	55.97	14.7072	0.0125	0.719152	0.519131	66.9374	12.1082	45.1887	19.9873	333.411
JB2.2	JB	K+	9	68.94	18.2945	0.005	0.794534	0.494927	66.2786	12.1082	45.1887	19.9873	333.411
JB2.2	JB	K+	13	67.84	16.8469	0.001	0.610381	0.461252	65.4002	12.1082	45.1887	19.9873	333.411
JB2.24	JB	K+	0	62.19	18.6526	0.28	0.160817	0.0793191	68.255	10.9424	16.4435	30.4953	336.345
JB2.24	JB	K+	3	64.58	20.1945	0.0704	0.372768	0.431859	67.5962	10.9424	16.4435	30.4953	336.345
JB2.24	JB	K+	6	62.47	19.4858	0.0125	0.933104	0.505182	66.9374	10.9424	16.4435	30.4953	336.345
JB2.24	JB	K+	9	64.58	19.7006	0.005	0.945059	0.479728	66.2786	10.9424	16.4435	30.4953	336.345
JB2.24	JB	K+	13	64.4	17.9918	0.001	0.788848	0.471642	65.4002	10.9424	16.4435	30.4953	336.345
JB2.30	JB	K+	0	67.63	20.2472	0.28	0.185924	0.0814249	68.255	11.6155	11.9133	4.76533	245.117
JB2.30	JB	K+	3	69.97	20.5398	0.0704	0.397481	0.41314	67.5962	11.6155	11.9133	4.76533	245.117
JB2.30	JB	K+	6	69.36	20.1963	0.0125	0.743194	0.472181	66.9374	11.6155	11.9133	4.76533	245.117
JB2.30	JB	K+	9	69.97	19.4286	0.005	0.824595	0.420375	66.2786	11.6155	11.9133	4.76533	245.117
JB2.30	JB	K+	13	78.58	20.5782	0.001	0.692545	0.374564	65.4002	11.6155	11.9133	4.76533	245.117
JB2.32	JB	K+	0	65.37	19.3139	0.28	0.181521	0.0837216	68.255	11.2529	18.2162	33.2004	314.963
JB2.32	JB	K+	3	71.95	20.3826	0.0704	0.395787	0.448541	67.5962	11.2529	18.2162	33.2004	314.963
JB2.32	JB	K+	6	71.95	20.6479	0.0125	0.641509	0.444907	66.9374	11.2529	18.2162	33.2004	314.963
JB2.32	JB	K+	9	69.82	20.8437	0.005	0.761678	0.449385	66.2786	11.2529	18.2162	33.2004	314.963
JB2.32	JB	K+	13	64.46	16.3558	0.001	0.597636	0.364185	65.4002	11.2529	18.2162	33.2004	314.963
PL1.12	PL	K-	0	59.23	17.4371	0.07	0.34197	0.163333	48.351	11.3184	18.7178	27.4917	323.467
PL1.12	PL	K-	3	55.62	16.3594	0.0476	0.270312	0.583077	46.4634	11.3184	18.7178	27.4917	323.467
PL1.12	PL	K-	6	60.49	16.8264	0.0239	0.174628	0.961768	44.5758	11.3184	18.7178	27.4917	323.467
PL1.12	PL	K-	9	65.96	17.3451	0.011	0.125446	0.780192	42.6882	11.3184	18.7178	27.4917	323.467
PL1.12	PL	K-	13	71.74	17.6454	0.0106	0.112801	0.657644	40.1714	11.3184	18.7178	27.4917	323.467
PL1.19	PL	K-	0	47.24	14.5012	0.07	0.308264	0.220742	48.351	12.4752	19.5211	23.1813	288.851
PL1.19	PL	K-	6	51.23	15.1521	0.0239	0.134177	0.851681	44.5758	12.4752	19.5211	23.1813	288.851
PL1.19	PL	K-	9	56.46	15.7834	0.011	0.0819194	0.701978	42.6882	12.4752	19.5211	23.1813	288.851
PL1.19	PL	K-	13	61.97	15.9965	0.0106	0.12989	0.634223	40.1714	12.4752	19.5211	23.1813	288.851
PL1.20	PL	K-	0	36.26	11.2434	0.07	0.319143	0.180268	48.351	13.2282	29.2933	28.3683	304.034
PL1.20	PL	K-	6	36.49	10.3896	0.0239	0.149962	0.79699	44.5758	13.2282	29.2933	28.3683	304.034
PL1.20	PL	K-	9	38.09	10.2254	0.011	0.0655598	0.657571	42.6882	13.2282	29.2933	28.3683	304.034
PL1.20	PL	K-	13	43.89	10.8453	0.0106	0.0393871	0.547509	40.1714	13.2282	29.2933	28.3683	304.034
PL1.21	PL	K-	0	47.09	14.611	0.07	0.27779	0.232522	48.351	10.5972	19.7158	27.4173	310.524
PL1.21	PL	K-	3	62.48	19.2716	0.0476	0.347863	0.243796	46.4634	10.5972	19.7158	27.4173	310.524
PL1.21	PL	K-	6	62.48	18.7032	0.0239	0.135261	0.843668	44.5758	10.5972	19.7158	27.4173	310.524
PL1.21	PL	K-	9	48.09	13.0472	0.011	0.0848177	0.696984	42.6882	10.5972	19.7158	27.4173	310.524
PL1.21	PL	K-	13	63.66	16.6407	0.0106	0.0873297	0.622106	40.1714	10.5972	19.7158	27.4173	310.524
PL1.26	PL	K-	0	46.47	14.8837	0.07	0.3374	0.11478	48.351	10.9717	7.6547	28.0672	298.214
PL1.26	PL	K-	6	51.53	15.6379	0.0239	0.149479	0.832084	44.5758	10.9717	7.6547	28.0672	298.214
PL1.26	PL	K-	9	57.48	16.0256	0.011	0.0998156	0.691001	42.6882	10.9717	7.6547	28.0672	298.214
PL1.26	PL	K-	13	59.62	15.4691	0.0106	0.0640168	0.72005	40.1714	10.9717	7.6547	28.0672	298.214
PL1.9	PL	K-	0	62.65	19.1767	0.07	0.316194	0.188023	48.351	10.2985	22.8518	24.3753	294.027
PL1.9	PL	K-	3	58	17.7012	0.0476	0.274082	0.25216	46.4634	10.2985	22.8518	24.3753	294.027
PL1.9	PL	K-	6	58	17.1784	0.0239	0.177767	0.853077	44.5758	10.2985	22.8518	24.3753	294.027
PL1.9	PL	K-	9	63.5	17.4029	0.011	0.0897296	0.719792	42.6882	10.2985	22.8518	24.3753	294.027
PL1.9	PL	K-	13	68.59	18.2804	0.0106	0.0869856	0.60938	40.1714	10.2985	22.8518	24.3753	294.027
PL2.41	PL	K+	0	52.9	16.0088	0.1	0.34328	0.183882	48.351	9.02498	18.1103	23.8453	342.587
PL2.41	PL	K+	6	53.44	15.3825	0.0239	0.200764	0.85919	44.5758	9.02498	18.1103	23.8453	342.587
PL2.41	PL	K+	9	52.12	14.4102	0.011	0.126869	0.716819	42.6882	9.02498	18.1103	23.8453	342.587
PL2.41	PL	K+	13	57.21	14.1306	0.0106	0.10046	0.656912	40.1714	9.02498	18.1103	23.8453	342.587
PL2.49	PL	K+	0	55.04	17.2324	0.1	0.335334	0.222752	48.351	9.10828	17.3491	24.7844	312.284
PL2.49	PL	K+	6	57.32	16.7432	0.0239	0.177985	0.757252	44.5758	9.10828	17.3491	24.7844	312.284
PL2.49	PL	K+	9	62.59	17.1731	0.011	0.0771347	0.659182	42.6882	9.10828	17.3491	24.7844	312.284
PL2.49	PL	K+	13	63.01	16.2075	0.0106	0.0927152	0.624764	40.1714	9.10828	17.3491	24.7844	312.284
PL3.20	PL	K+	0	59.75	17.7156	0.1	0.340592	0.249063	48.351	12.4179	40.4097	28.0213	391.709
PL3.20	PL	K+	6	59.99	17.1342	0.0239	0.251529	0.932065	44.5758	12.4179	40.4097	28.0213	391.709
PL3.20	PL	K+	9	61.1	16.6618	0.011	0.205264	0.878361	42.6882	12.4179	40.4097	28.0213	391.709
PL3.20	PL	K+	13	65.59	16.5017	0.0106	0.168639	0.796359	40.1714	12.4179	40.4097	28.0213	391.709
PL3.35	PL	K+	0	35.76	10.723	0.1	0.429917	0.294063	48.351	9.26417	42.137	18.2295	360.705
PL3.35	PL	K+	3	41.18	12.141	0.0476	0.305221	0.326412	46.4634	9.26417	42.137	18.2295	360.705
PL3.35	PL	K+	6	44.2	12.3813	0.0239	0.234373	0.846178	44.5758	9.26417	42.137	18.2295	360.705
PL3.35	PL	K+	9	46.12	11.987	0.011	0.193933	0.831525	42.6882	9.26417	42.137	18.2295	360.705
PL3.35	PL	K+	13	41.05	10.4141	0.0106	0.150554	0.642673	40.1714	9.26417	42.137	18.2295	360.705
PL3.43	PL	K+	0	44.16	13.5461	0.1	0.361633	0.251486	48.351	10.8899	33.3425	22.6362	NA
PL3.43	PL	K+	6	52.74	15.7999	0.0239	0.217536	0.967714	44.5758	10.8899	33.3425	22.6362	NA
PL3.43	PL	K+	9	48.95	13.8641	0.011	0.159545	0.81159	42.6882	10.8899	33.3425	22.6362	NA
PL3.43	PL	K+	13	55.01	14.3726	0.0106	0.0970029	0.690722	40.1714	10.8899	33.3425	22.6362	NA
PL3.47	PL	K+	0	46	14.2546	0.1	0.334346	0.250295	48.351	9.33158	12.0109	12.9349	348.317
PL3.47	PL	K+	3	49.49	15.3042	0.0476	0.284579	0.695224	46.4634	9.33158	12.0109	12.9349	348.317
PL3.47	PL	K+	6	49.38	14.7283	0.0239	0.191273	0.887569	44.5758	9.33158	12.0109	12.9349	348.317
PL3.47	PL	K+	9	52.66	14.5949	0.011	0.130395	0.808682	42.6882	9.33158	12.0109	12.9349	348.317
PL3.47	PL	K+	13	56.27	14.391	0.0106	0.0975127	0.711553	40.1714	9.33158	12.0109	12.9349	348.317
